# Supplementary material for: Identification and Expression Analysis of Cytochrome P450 Genes Probably Involved in Triterpenoid Saponins Biosynthesis in Astragalus mongholicus
Source: Int J Mol Sci. 2024 Jul 30;25(15):8333. doi: 10.3390/ijms25158333 (PMC11312233; doi:10.3390/ijms25158333)
Supplement: Supplementary file 1 [file ijms-25-08333-s001.zip]

Archive with 5 entries (5 files):
- Supplmental informations.pdf
- Table S1.pdf
- Table S2.xlsx
- Table S3.xls
- Table S4.pdf
