# Supplementary material for: Identification and Expression Analysis of Cytochrome P450 Genes Probably Involved in Triterpenoid Saponins Biosynthesis in Astragalus mongholicus
Source: Int J Mol Sci. 2024 Jul 30;25(15):8333. doi: 10.3390/ijms25158333 (PMC11312233; doi:10.3390/ijms25158333)
Supplement: Supplementary file 1 [file ijms-25-08333-s001.zip › Table S2.xlsx]

## Sheet: TableS2
Table S2. The fpkm value of AmP450s and other astragaloside biosynthesis genes in A. mongholicus.
sample	A1-1	A1-2	A1-3	A2-1	A2-2	A2-3	A3-1	A3-2	A3-3	A4-1	A4-2	A4-3	A5-1	A5-2	A5-3	A6-1	A6-2	A6-3	B1-1	B1-2	B1-3	B2-1	B2-2	B2-3
c822331_g1	141.93	97.58	225.26	93.94	93.35	124.27	136.17	337.24	120.24	143.68	364.41	273.42	152.27	129.15	174.83	230.14	124.94	210.79	140.44	140.41	191.69	143.97	174.91	55.43
c759082_g1	112.53	75.99	137.72	202.56	72.12	157.76	344.93	270.35	97.13	1.01	3.41	25.5	2.24	3.09	12.4	13.54	14.98	5.56	31.06	1.76	39.51	51.31	8.79	120.88
c791943_g1	98.88	82.03	424.26	170.58	298.96	192.81	142.73	162.95	210.65	83.24	127.62	127.97	159.09	121.3	156.79	102.31	147.26	164.64	108.51	62.64	116.87	243.15	115.65	142.55
c227445_g1	96.26	102.84	73.36	108.88	66.02	71.91	150.11	87.04	30.7	2.29	6.25	18.66	0.67	16.18	3.62	30.96	4.9	11.08	1.39	0	14.13	5.12	33.91	20
c773866_g1	86.36	73.68	220.51	165.53	296.28	155.29	118.61	177.37	267.05	112.66	140.62	128.58	129.35	77.75	162.88	103.13	114.42	170.21	70.64	56.26	92.95	274.76	118.52	139.94
c775828_g1	76.38	59.71	124.97	109.53	137.43	147.27	117.4	344.76	249.94	186.75	485.22	414.8	397.8	241.09	360.66	183.53	357.73	256.56	119.33	135.39	205.16	355.59	273.89	197.11
c807642_g1	70.71	47.81	33.86	82.87	96.56	82.75	85.03	80.58	145.07	1.71	14.72	41.83	31.55	18.31	19.17	7.18	50.8	54.07	38.72	9.23	42.44	54.86	121.42	136.83
c789226_g1	64.35	3.6	22.56	46.73	7.03	19.9	30.25	36.83	9.9	33.46	52.28	16.39	10.75	21.84	8.56	10.68	16.18	39	25.88	44.77	35.37	39.48	24.14	26.5
c805846_g1	62.19	50.75	86.97	29.84	6.55	21.41	27.47	32.46	15.96	37.57	89.84	26.95	24.23	48.12	33.42	11.03	45.18	52.82	76.49	121.1	82.31	80.83	32.76	83.58
c819234_g1	60.96	65.94	54.89	75.29	53.75	89.33	118.07	48.73	42.84	24.92	34.11	40.36	26.94	39.51	16.56	27.75	57.64	46.16	30.46	41.53	38.1	35.34	66.86	51.87
c447859_g1	60.23	59.32	34.91	15.8	27.21	20.36	13.35	21.77	19.59	12.6	29.88	21.87	19	25.91	12.95	32.3	12.46	10.32	38.4	25.49	29.2	14.85	19.5	16.07
c377644_g1	59.32	108.09	84.42	41.71	63.9	180.34	103.17	23	39.18	0	22.9	35.52	0	11.4	0	0	30.35	0	0	0	16.46	0	18.39	29.71
c770949_g1	57.59	29.5	20.59	68.14	65.83	50.11	61.03	64.33	79.89	1.48	10.2	28.3	20.12	13.2	10.57	4.58	38.55	44.36	20.82	5.91	24.01	34.62	102.04	80.97
c811710_g1	56.83	52.76	41.4	90.94	72.52	60.08	61.29	58.78	48.35	1.88	6.76	59.61	18.48	8.42	9.71	7.47	66.49	37.98	27.6	10.34	28.03	45.02	87.37	77.41
c764380_g1	56.3	29.45	16.92	65.72	63.8	47.16	62.94	61.98	79.22	1.11	9.29	27.79	18.37	11.89	10.25	4.72	36.27	46.17	22.12	4.85	23.73	36.75	102.82	80.19
c772977_g1	55.06	100.3	49.36	47.9	57.04	123.72	126.58	49.74	29.85	0.49	7.5	22.9	2.37	7.45	2.17	18.48	7.08	4.37	2.65	1.43	13.19	3.53	17.11	30.16
c790157_g1	53.61	14.27	29.11	57.04	52.69	78.76	11.2	68.25	15.56	1.49	11.52	43.37	14.97	17.13	2.65	4.5	41.25	26.51	10.39	3.24	33.36	33.85	44.52	72.35
c776430_g1	53.38	111.58	102.21	96.28	32.43	92.32	75.8	69.9	36.61	5.08	15.7	68.79	22.74	12.36	13.5	25.59	96.45	47.37	51.09	16.77	42.51	60.79	83.14	85.48
c447862_g1	52.67	47.07	63.24	48.76	91.69	33.02	27.33	25.83	22.87	69.59	67.95	28.59	34.62	42.38	22.31	36.16	45.53	27.53	30.05	49.94	33.17	31.7	104.63	54.24
c796286_g1	47.93	17.15	65.16	22.3	7.86	17.43	26.63	39.5	9.19	30.8	29.13	35.8	23.05	32.99	15.85	6.68	30.59	31.51	34.34	40.46	42.56	42.39	37.74	76.67
c819949_g1	44.59	18.72	31.95	51.99	56.79	59.25	26.76	36.53	53.9	23.59	35.08	35.99	26.44	46.8	25.63	65.01	31.59	31.83	48.95	71.99	57.54	54.46	46.36	59.24
c802355_g1	43.55	51.01	45.09	33.74	12.44	34.01	41.36	29.92	17.87	17.92	25.84	13.22	11.22	17.98	12.48	12.7	16.85	19.63	29.58	42.03	40.47	37.6	21.27	29.14
c798254_g1	42.52	50.51	42.92	48.73	33.85	63.55	82.65	37.66	47.44	20.41	33.91	28.27	23.6	26.79	16.81	15.51	46.17	49.48	26.79	32.5	28.98	42.82	49.04	40.56
c754518_g1	38.99	13.19	30.96	10.43	7.06	17.36	9.81	15.3	14.3	12.99	30.76	27.48	45.66	32.32	15.13	23.74	36.5	18.94	49.06	65.44	46.21	61.72	53.47	45.37
c784467_g1	37.04	26.95	45.76	23.02	9.43	29.18	23.3	23.04	12.47	21.85	28.5	18.48	9.22	24.97	8.8	25.37	13.97	31.99	28.41	34.79	30.74	20.06	19.63	18.51
c781107_g1	35.09	3.37	16.68	24.7	7.48	35.07	24.32	29	7.08	24.05	29.03	22.24	20.53	27.29	16.28	9.9	42.61	34.59	22.83	24.15	47.99	37.76	43.27	65.57
c777384_g1	34.82	25.4	13.4	18.46	41.68	17.99	16.83	14.3	23.39	33.28	63.83	29.84	26.54	43.41	36.32	16.43	27.26	36.24	42.78	38.18	55.17	38.77	51.23	39.39
c798092_g1	32.48	15.16	37.72	93.95	18.84	51.99	78.3	83.67	26.34	0.7	1.03	10.46	1.23	0.96	2.4	5.97	4.35	1.62	11.19	0.63	12.11	14.5	3.08	30.66
c117972_g1	32.09	0	0	0	0	0	0	0	0	0	0	0	0	0	0	9.85	0	0	0	0	10.83	10.84	0	0
c831948_g1	31.92	28.29	114.23	15.87	27.27	16.43	12.17	7.57	10.53	6.47	17.78	12.27	16.47	8.36	11.54	21.33	9.02	8.53	14.73	21.64	38.35	11.47	24.1	7.64
c508774_g1	31.87	2.11	36.59	59.4	16.03	74.22	62.41	11.35	15.99	26.64	65.11	24	22.18	38.52	11.27	10.8	34.74	23.39	72.42	43.41	58.55	84.58	25.66	70.99
c824234_g1	30.97	77.89	76.19	17.24	14.21	24.86	19.01	20.1	14.39	30.63	29.86	19.4	20.65	19.65	20.23	25.13	17.97	29.18	42.48	45.16	36.4	37.82	35.91	26.25
c771127_g1	30.83	49.22	36.13	18.66	1.39	1.98	20.13	3.31	2.22	30.13	50.54	20.34	5.49	21.72	0.51	14.86	10.42	51.11	13.13	21.4	53.29	39	134.44	24.07
c792702_g1	30.6	36.08	166.82	30.48	24.14	18.38	22.62	20.17	17.63	35.04	47.38	47.96	37.47	30.6	23.88	50.48	59.22	67.65	47.58	51.12	52.67	74.07	42.81	59.34
c516247_g1	30.45	0	8.85	43.3	9.88	38.02	19.27	0	30.46	0	14.05	5.52	13.64	13.66	42.18	9.32	0	7.11	0	0	0	0	0	28.36
c809331_g1	29.31	27.94	42.65	18.4	8.67	28.13	23.74	17.68	11.64	28.12	26.66	18.8	12.32	20.17	7.99	17.9	17.64	32.46	28.5	39.04	47.68	39.59	30.29	23.55
c792834_g1	26.17	5.13	9.09	17.6	4.78	21.66	20.77	25.89	21.97	14.31	39.98	13.76	19.98	45.85	12.28	3.75	44.98	61.89	30.73	36.56	49.65	24.21	21.63	56.36
c811376_g1	25.49	24.89	12.15	13.67	28.65	15.15	13.2	11.27	13.85	35.52	37.9	25.16	23.55	35.81	27.93	15.34	22.83	27.75	36.22	26	40.97	21.9	35.93	26.54
c781769_g1	25.44	27.14	27.12	20.13	9.44	27.69	26.16	20.98	13.74	10.95	20.28	11.24	7.71	13.91	8.85	9	12.02	13.05	23.98	25.1	28.58	25.78	15.22	23.86
c785361_g1	25.36	19.93	19.1	10.25	5.92	4.04	10.41	2.41	4.86	8.19	16.6	17.21	5.04	10.22	4.22	20.97	3.59	8.22	19.37	34.13	8.83	6.01	20.76	3.59
c794528_g1	24.93	15.58	12.51	25.25	50.96	26.97	24.58	25.1	26.42	1.47	6.9	26.59	11.09	7.95	7.73	3.35	14.85	17.47	16.92	3.57	11.81	42.68	15.73	26.09
c234397_g1	24.76	11.68	25.93	6.58	5.85	13.15	11.22	9.52	15.66	7.97	32.67	22.75	35.63	24.52	11.28	14.95	41.46	15.01	49.07	40.57	22.49	39.32	30.2	34.57
c805563_g1	24.47	17.35	30.01	17.86	19.3	18.41	15.38	16.89	8.84	30.21	15.45	11.46	27.68	15.23	18.76	27.39	19.95	17.56	22.22	54.89	14.24	31.13	24.14	38.89
c758529_g1	23.94	17.01	35.03	21.53	26.02	25.17	32.36	67.12	38.32	39.62	135.81	64.49	39.03	27.32	55.47	49.85	43.91	43.74	31.08	36.74	46.91	69.16	74.33	37.7
c320466_g1	23.86	32.77	13.02	4.23	2.34	3.17	7.06	10.75	0.8	4.38	7.97	5.65	0.43	4.37	4.23	10.67	0.46	1.02	4.01	2.28	2.87	3.11	0	0
c802819_g1	23.81	27.76	25.65	58.66	63.05	48.02	56.19	57.93	56.98	0.2	2.32	18.76	4.19	1	2.2	4.76	15.45	10.54	6.91	3.14	15.74	26.26	31.95	80.02
c335304_g1	23.55	10.69	26.98	29	17.14	36.77	43.23	60.96	57.21	63.97	159.06	88.43	85.98	14.77	118.95	45.78	65.18	68.19	34.49	45.56	65.92	39.24	55.15	66.78
c546750_g1	23.04	0	0	0	0	0	0	0	0	0	0	0	0	0	0	0	0	0	0	0	0	0	0	0
c780183_g1	22.2	17.86	36.82	17.77	11.18	10.01	13.71	13.65	10.87	18.69	28.43	20.2	20.97	21.1	18.82	23.62	17.92	33.29	21.83	26.02	37.22	18.92	23.78	24.83
c807323_g1	22.06	5.74	10.99	25.01	9.69	28.26	19.64	32.01	20.46	20.31	48.9	20.36	21.43	56.9	15.48	5.59	60.97	48.87	16.95	38.8	44.57	36.05	23.24	67.54
c320458_g1	21.95	41.91	13.45	3.66	6.94	15.17	5.24	8.87	3.97	6.27	11.85	8.96	8.48	4.33	8.76	16.42	1.35	3.02	6.19	10.14	8.52	4.11	1.86	2.93
c548782_g1	19.12	0	0	0	0	25.31	10.63	0	0	0	0	0	11.22	0	0	0	0	17.76	0	0	0	0	0	7.86
c770065_g1	18.79	3.47	4.3	24.22	9.79	29.98	11.68	19.54	53.44	35.7	103.95	50.19	52.38	101.06	36.48	7.12	96.54	70.85	17.18	81.36	39.07	41.67	20.2	134.32
c785297_g1	18.45	5.31	17.46	18.02	2.15	14.54	20.3	27.04	15.86	14.96	43.84	9.12	8.39	11.62	12.38	2.46	23.89	41.33	9.78	39.45	40.26	50.48	29.42	65.87
c831568_g1	18.2	25.4	91.07	11.61	13.55	9.25	10.73	6.02	5.96	4.16	15.18	11.23	10.3	6.25	10.04	22.24	3.83	10.63	10.2	12.65	17.97	4.09	11.06	3.96
c826631_g1	18.19	12.94	27.17	11.71	21.51	12.54	14.48	11.65	10.4	22.56	20.97	13.85	20.85	15.89	17.28	12.58	18.48	17.95	17.59	34.13	20.51	15.78	15.67	15.14
c194532_g1	16.81	6.95	3.82	0.1	0	0.35	0.09	0.15	0.03	1.21	1	0.96	0.03	0.67	0	0.44	0	0.24	2.63	2.77	1.81	0.57	1.01	0.41
c335292_g1	16.17	0	19.41	19.3	111.37	0	14.35	32.36	13.61	16.63	64.29	49.42	46.63	16.25	41.15	0	70.07	46.39	13.39	0	0	0	178.59	0
c205715_g1	15.82	15.49	33.13	8.42	5.35	2.29	9.42	5.8	4.35	21.24	36.77	7.24	13.16	15.66	15.95	0.75	23.07	15.29	26.8	39.87	22.94	33.2	14.73	32.29
c755100_g1	15.27	1.62	81.13	1.54	0	0	7.12	0	0	0	0	1.01	0	0	0	0	0	5.49	0	0	0	0	0	0
c794072_g1	15.06	9.27	17.23	22.91	23.52	22.5	23.72	36.26	24.11	12.05	11.47	14.93	10.72	11.97	12.08	9.5	25.63	17.66	12.76	8.91	12.33	11.98	15.16	20.74
c759107_g1	14.65	10.73	45.32	23.32	40.51	23.44	24.84	24.18	24.65	12.15	13.17	19.99	12.14	10.09	17.44	15.96	14.36	19.99	12.73	5.09	9.25	23.8	14.19	11.52
c442638_g1	14.59	7.5	14.77	5.11	8.55	13.1	3.61	3.27	8.08	2.46	13.83	5.28	3.54	0.58	10.39	3.49	0.66	0.44	15.99	23.91	6.27	5.35	4.91	2.43
c777515_g1	14.29	12.85	26.98	8.45	16.17	10.76	12.63	10.85	8.52	18.75	17.2	12.19	15.26	12.5	15.13	12.36	11.66	14.83	13.05	25.03	14.83	10.21	11.03	9.79
c465118_g1	13.62	3.86	6.39	11.81	9.56	20.88	33.53	34.11	3.32	0.18	9.31	14.43	42.76	2.42	10.59	3.98	14.26	23.85	12.44	6.13	16.49	19	10.1	28.58
c832256_g1	13.6	5.55	33.9	7.03	4.72	3.11	5.65	3.45	2.35	3.41	9.3	7.94	3.33	8.81	11.7	8.3	4.99	9.2	10.95	4.22	16.23	5.87	16.36	0.49
c818704_g1	13.57	3.98	15.71	12.58	1.7	8.74	14.09	20.16	7.36	9.18	26.58	5.69	4.35	5.54	7.27	1.66	14.39	22.45	5.5	23.22	25.36	25.84	16.77	21.39
c796553_g1	13.54	11.91	11.55	11.36	10.29	9.89	10.28	9.65	10.36	15.95	16.56	10.95	13.27	16.91	10.31	14.89	10.65	15.94	12.03	15.37	12.93	11.45	20	11.37
c765525_g1	13.42	12.3	41.28	26.03	40.23	29.01	23.34	24.83	29.66	12.97	16.7	22.69	27.93	14.65	24.04	16.23	21.58	26.95	9.52	8.42	13.39	29.74	14.19	20.91
c280172_g1	13.32	4.62	5.67	12.98	21.5	12.76	10.39	8.07	13.47	0	1.38	3.25	1	0	2.1	1.47	3.23	2.78	2.79	0.43	3.48	11.4	13.32	27.68
c755140_g1	13.25	10.51	10.57	4.68	4.35	2.8	4.76	3.36	2.98	3.4	5.45	5.32	7.76	7.97	13	7.76	8.04	4.94	5.88	6.22	11.26	3.78	5.94	4.53
c799471_g1	13.17	9.85	10.43	7.92	7.06	6.74	4.72	4.23	4.92	9.91	9.06	10.76	9.53	10.27	5.97	10.74	6.6	13.58	7.73	10.58	7.83	8.7	10.72	9.69
c789929_g1	13.13	25.39	17.36	26.22	25.81	37.69	18.09	22.72	17.33	12.03	17.33	14.85	13.24	14.86	8.84	8.4	21.61	15.83	43.96	20.18	17.88	26.18	39.5	22.08
c789464_g1	12.65	21.43	16.98	30.38	17.96	31.48	18.31	24.47	13.39	23.62	15.73	18.63	8.3	16.39	10.79	16	19.87	13.2	13.44	14.38	21.33	17.09	31.4	25.27
c816967_g1	11.88	6.39	13.29	5.05	9.18	8.4	8.19	6.95	8.3	14.04	11.75	9.42	16.13	10.34	13.76	7.9	11.33	11.1	10.35	15.04	10.11	10.27	10.09	8.25
c809359_g1	11.7	22.81	27.81	6.47	4.93	9.81	7.66	8.23	4.32	10.83	12.56	8.37	6.72	7.04	5.43	9.81	6.73	10.37	15	13.09	11.24	11	8.6	8.11
c491010_g1	11.56	0	0	0	0	0	0	0	0	0	0	0	0	0	0	0	0	5.35	0	0	0	0	0	0
c781156_g1	11.42	7.58	7.31	3.71	1.47	1.8	4.03	0.82	2.04	3.32	6.43	7.56	2.15	4.49	2.21	7.33	1.17	3.53	6.15	13.1	3.76	1.95	5.38	0.99
c307978_g1	11.35	1.53	5.17	10.39	4.99	7.18	5.41	5.47	5.69	11.92	10.89	9.22	12.25	10.66	2.61	6.09	8.3	5.61	6.32	7.23	5.02	7.08	11.33	6.22
c353636_g1	10.91	9.34	16.09	26.51	58.1	31.33	35.06	53.94	62.1	136.07	77.42	24.12	46.69	58.11	68.63	20.88	64.14	47.44	27.73	95.51	47.68	78.41	97.67	85.38
c813819_g1	10.26	6.85	3.4	14.92	4.89	17.03	21.95	9.21	8.36	1.68	1.09	4.41	0.82	1.02	0.3	1.84	1.4	0.76	1.42	0.28	0.52	1.71	1.09	1.85
c278934_g1	10.21	12.64	11.63	3.58	2.25	3.21	4.8	0.88	1.52	0.71	3.11	2.06	0.85	1.03	3.45	5.77	0.13	0.41	8.56	7.44	19.12	1.31	9.42	1.14
c234394_g1	10.08	2.91	9.42	0	1.96	5.15	3.54	4.34	6.51	5.55	5.77	1.82	11.9	5.17	3.13	9.73	13.08	9.86	10.8	21.36	8.84	10.69	9.64	2.97
c754135_g1	10.02	1.35	2.25	5.9	15.21	3.82	2.25	2.8	2.26	1.01	17.87	5.35	2.17	10.89	5.44	2.74	10.41	15.08	8.55	18.89	9.93	22.98	1.92	18.81
c328675_g1	9.98	0	0	0	0	0	0	0	8.14	0	0	0	0	0	0	6.18	0	0	0	0	0	0	0	0
c465113_g1	9.69	2.93	4.84	9.26	5.39	14.4	24.1	22.81	2.95	0.53	6.83	10.84	28.63	1.6	6.28	2.7	9.63	14.54	7.57	4.74	10.07	10.32	5.79	16.35
c385417_g1	9.59	0	0	0	0	0	3.92	0	0	9.01	4.22	6.73	8.2	0	0	0	0	0	0	0	0	0	0	0
c564422_g1	9.51	6.8	5.71	2.43	1.57	1.36	1.96	0.4	2.19	2.63	6.47	5.44	1.58	4.03	0.88	6.56	0.95	3.5	4.23	9.38	2.16	1.58	5.57	0.62
c447860_g1	9.5	12.25	13.46	7.31	4.7	4.08	4.8	2.96	2.15	4.33	4.74	5.68	3.04	4.03	1.6	2.97	2.76	2.43	3.46	2.56	3.86	4.08	4.94	3.74
c194531_g1	9.43	3.05	1.12	0	0	0	0	0.17	0	0.53	0.44	0.58	0.05	0.15	0	0.31	0	0.06	0.72	0.6	0.3	0.05	0.07	0
c434160_g1	9.18	0	0	6.51	0	8.9	0	0	2.29	8.39	2.59	0	0	2.39	4.46	0	14.71	19.51	0	3.64	7.55	10.7	4.16	18.15
c546757_g1	8.91	0.16	3.05	5.64	0.31	1.35	2.46	4.69	1.37	0	0.75	2.19	2.64	4.66	0.65	3.98	3.62	1.3	6.96	0.85	2.27	0.39	0.16	2.15
c603419_g1	8.64	3.78	4.24	0.44	0.96	1.37	2.54	3.75	0	3.97	3.45	2.16	0.37	0.87	0.17	1.19	1.62	0.22	4.45	2.7	0.9	1.85	1.49	0.72
c502976_g1	8.38	4.36	0	4.56	0	8.2	6.81	0	0	11.71	14.56	2.92	7.08	3.42	6.27	10.09	3.4	3.84	16.77	0	0	5.13	0	0
c805713_g1	8.24	7.84	10.59	15.92	17.94	16.03	23	17.01	12.92	7.74	10.03	9.88	9.35	6.08	8.2	4.47	14.05	6.97	5.65	6.83	8.17	7.53	10.86	10.86
c334630_g1	8.24	0	9.61	37.7	32.29	8.25	34.95	38.41	13.26	0	7.66	12.02	0	0	13.14	5.06	6.89	7.72	13.41	0	0	11.17	12.41	20.5
c578528_g1	8.02	13.57	8.99	6.14	5.1	13.49	14.88	10.11	3.41	4.84	7.55	4.77	5.49	3.38	1.64	3.03	5.1	6.47	11.34	12.56	13.54	11.48	4.61	10.3
c586130_g1	8.02	0	13.53	8.71	4.92	3.92	29.25	31.19	3.06	0	0	0	0	0	0	0	0	0	0	0	0	0	5.62	0
c323657_g1	7.93	2.44	0.92	6.74	0.06	0.86	6.29	4.25	0.54	0.84	0.72	0.88	0	0	0.17	0.21	0.08	0.03	2.93	1.97	0.42	3.03	0	0.17
c727323_g1	7.74	8.21	141.05	5.12	0	0	5.99	0	1.85	0	0	0.85	1	0.93	0	0	0	9.27	0	0	15.85	0	1.57	8.6
c765253_g1	7.71	6.79	7.44	8.07	10.14	6.31	23.78	9.75	8.98	2.93	4.95	3.87	8.9	10.2	3.84	4.61	10.93	11.92	4.99	6.23	5	5.99	5.6	9.73
c430272_g1	7.63	1.46	4.9	2.62	0.73	1.94	2.69	1.64	5.89	7.76	3.26	4.13	2.1	5.35	1.89	7.08	2.77	0.62	7.63	6.41	5.03	1.3	2.35	5.14
c434155_g1	7.49	0.51	4.23	3.77	0.95	1.54	2.52	2.81	0.94	7.02	5.15	2.59	1.73	4.56	2.34	0.47	1.38	5.04	5.33	6.31	4.25	6.67	5.34	6.02
c785209_g1	7.27	8.42	10.27	52.81	87.81	22.58	25.59	7.87	30.23	6.94	18.77	11.58	25.69	26.63	21.29	21.9	18.67	11.34	6.97	11.43	3.33	8.81	4.61	26.47
c222257_g1	7.06	14.75	7.89	0	0	0	0	0	0	0	0	0	0	0	0	0	0	0	0	8.49	4.42	0	0	0
c771718_g1	7.06	1.61	4	6.41	4.29	13.38	9.6	11.5	29.65	16.26	17.24	11.21	10.95	25.52	6.5	1.43	28.43	18.74	11.78	11.04	12.29	11.91	5.79	18.62
c334631_g1	7.05	0	16.31	15.94	45.41	28.08	0	38.75	0	6.81	0	5.08	0	6.25	0	0	5.85	6.57	0	0	0	0	0	34.9
c789852_g1	7.04	3.77	3.03	10.92	38.87	11.43	6.61	4.79	4.36	25.16	6.86	19.14	38.64	20.12	22.37	17.36	44.36	6.87	5.67	10.57	16.03	3	3.45	6.48
c799895_g1	7.01	7.7	7.88	16.63	23.58	15.36	13.21	13.99	14.98	0	0.79	5.66	1.91	0.39	0.72	1.75	3.86	2.71	1.45	1.15	5.06	7.7	12.54	27.15
c600949_g1	6.95	5.52	16.76	1.77	11.85	1.65	5.42	0	0	7.7	8.45	2.32	4.11	5.1	6.1	1.05	2.75	18.8	5.49	1.97	0	1.85	2.2	3.95
c70155_g1	6.89	12.12	12.52	4.78	0	0	5.43	3.78	3.38	12.38	7.59	15.46	3.69	1.74	8.2	2.76	0	16.64	32.75	21.35	21.96	5.12	27.12	0
c502973_g1	6.81	4.25	4.8	3.86	4.25	6.29	2.96	5.1	5.11	11.9	11.75	7.71	7.02	8.94	7.07	7.76	7.05	8.82	10.15	17.25	6.95	13.53	26.01	11.5
c442637_g1	6.73	4.21	6.42	2.03	3.74	7.1	1.73	1.29	3.14	1.32	6.56	2.34	1.55	0.55	5.06	2.12	0.21	0.29	7.46	9.35	2.11	2.71	2.45	1.77
c320473_g1	6.63	20.7	5.61	3.31	7.98	13.65	2.66	4.22	3.05	5.15	11.14	2.6	1.98	3.68	6.3	5.6	2.33	1.47	6.27	8.16	9.34	5.92	3.16	4.3
c754285_g1	6.57	10.43	5.38	5.15	7.77	8.07	1.65	9.72	3.26	16.71	8.58	5.56	11.35	11.01	7.11	9.71	5.26	15.25	9.04	16.35	9.59	9.05	10.35	2.98
c759712_g1	6.56	5.1	2.79	2.94	1.84	3.5	7.29	2.97	1.97	2.48	10.8	4.42	2.86	5.69	1.71	25.89	1.87	7.57	4.67	11.41	4.77	4.04	8.42	8.93
c783284_g1	6.52	5.79	75.21	10.91	10.19	8.46	5.83	3.88	7.24	4.72	13.31	10.39	3.31	11.11	9.5	7.06	8.1	17.89	7.4	9.17	13.36	18.5	12.06	16.69
c499100_g1	6.52	4.41	1.88	2.53	7.64	8.36	3.61	4.65	3.06	14.37	8.69	6.86	7.25	15.01	5.45	4.56	6.58	8.71	11.05	6.75	6.59	4.53	5.67	4.5
c826782_g1	6.5	6.81	18.08	0	3.91	0	5.21	5.51	4.89	2.98	11.04	6.68	5.37	0	2.38	3.9	2.61	5.93	2.59	7.77	4.03	0	0	7.74
c406703_g1	6.46	5.34	5.2	3.4	3.67	3.15	2.66	2.1	2.46	5.02	3.52	3.35	4.08	4.14	3.72	4.61	2.92	3.53	4.67	4.16	3.31	3.63	6.95	3.68
c786800_g1	6.43	4.85	5.25	5.22	7.73	13.06	5.57	5.72	5.84	25.88	11.58	8.18	12.44	15.24	12.25	8.23	14.42	13.96	13.14	13	11.81	12.29	9.15	17.04
c411673_g1	6.41	0	0	0	0	0	0	0	0	0	0	0	0	0	0	0	0	0	0	0	0	0	0	0
c792549_g1	6.33	7.98	5.29	5.07	5.3	5.73	4.03	5.27	4.52	7.29	7.36	5.11	6.29	4.97	4.44	4.25	5.9	5.94	6.3	7.23	7.23	5.4	7.07	6.71
c465114_g1	6.24	2.25	3.04	6.21	5.89	10.68	17.43	17.72	2.08	0.48	4.86	7.2	19.36	1.58	4.32	2.17	9.27	9.27	7.16	3.77	7.75	9.37	4.16	11.26
c819889_g1	6.19	8.99	6.25	7.47	3.02	5.78	6.21	5.63	4.13	3.6	5.44	5.17	5.9	5.32	4.09	7.12	6.47	5.02	4.93	7.53	8.64	9.41	10.43	6.12
c764893_g1	6.16	6.22	23.78	11.53	20.16	19.94	13.67	15.64	13.44	6.92	8.21	7.87	9.16	7.25	10.5	5.38	14.04	16.12	7.47	10.23	11.68	18.55	17.89	16.38
c805931_g1	6.12	6.24	4.74	3.79	2.66	2.79	2.61	3.49	2.95	6.78	7.11	5.43	4.81	3.92	2.79	3.4	3.29	5.58	5.47	7.07	6.7	5.16	6.99	5.34
c818374_g1	6.02	2.58	5.45	7.58	8.65	6.86	10.57	11.99	8.09	4.84	4.02	4.01	4.99	7.66	4.27	2.84	8.78	7.9	6.13	4.59	6.37	6.74	7.82	10.78
c810690_g1	5.94	1.95	2.06	5.4	1.73	2.56	5.47	10.99	2.22	5.83	2.44	1.06	3.27	0.16	0.71	0.76	0.16	0.28	7.07	19.55	18.36	4.43	2.04	0.26
c783669_g1	5.92	6.01	7.41	2.23	3.95	8.27	1.32	4.34	4.53	4.29	3.76	6.69	4.81	7.7	2.09	6.48	1.53	3.32	5.09	4.57	2.91	1.5	9.79	5.57
c621825_g1	5.66	2.97	34.32	0	0	0	9	0	2.11	2.57	4.75	9.61	4.62	0	4.1	1.7	0	2.57	4.49	3.34	6.91	3.25	7.61	0
c511282_g1	5.54	6.49	2.11	1.07	3.85	2.92	2.54	2.65	1.19	3.04	2.97	4.92	1.34	3.98	2.57	2.41	2.72	1.81	3.44	2.14	4.06	1.06	2.89	2.53
c573109_g1	5.48	9.67	43.23	0	0	1.74	1.43	0	0	0	2.97	4.88	5.78	2.7	1.29	12.13	5.79	9.89	12.99	4.16	6.38	0	0	6.26
c430271_g1	5.48	0.57	2.72	8.64	2.25	8.14	2.13	1.3	3.09	5.62	2.99	4	4.12	8.04	4.82	2.49	1.76	3.43	1.72	3.82	4.41	2.49	4.21	5.12
c323408_g1	5.47	7.34	10.87	8.11	13.76	8.86	7.3	16.8	6.6	21	14.4	9.68	7.49	11.59	11.5	9.7	11.71	7.64	11.31	13.76	10.02	9.3	10	9.93
c307974_g1	5.44	4.35	4.08	4.54	3.5	4.79	3.37	3.97	2.93	5.32	7.14	5.28	5.51	4.94	2.77	5.57	4.43	5.29	6.68	8.6	3.31	6.39	7.19	5.61
c755643_g1	5.38	2.39	41.3	3.24	16.07	6.09	13.45	2.72	4.77	1.43	3.44	3.17	8.99	15.98	7.07	2.31	7.76	3.68	2.12	10.33	4.05	13.98	15.13	13.98
c793653_g1	5.32	6.49	3.74	4.4	9.79	6.91	3.21	3.97	2.72	8.68	4.96	3.21	5.68	4.82	3.91	5.36	3.6	4.02	3.88	6.44	4.35	4.12	4.57	5.39
c434157_g1	5.24	0.97	2.27	2.73	0.92	1.32	3.02	2.67	1.01	6.45	10.34	3.05	2.66	4.18	1.28	0.99	2.74	4.89	3.92	8.66	4.34	6.51	3.82	6.04
c427750_g1	5.22	4.6	2.48	5.23	0.92	71.87	3.76	3.03	2.34	1	0.92	1.92	1.23	0.67	0.16	3.43	0	1.27	0.74	0.65	0.65	8.44	0.95	0
c765338_g1	5.19	2.18	3.15	1.2	0.33	0.3	1.6	0.31	0.77	0.79	1.93	2.32	0.95	1.12	0.37	2.1	0.62	1.72	1.56	1.51	0.84	0.42	1.1	0.45
c816570_g1	5.19	1.53	3.97	2.02	0.82	3.34	0.72	1.6	1.61	4.95	1.49	0.88	1.74	3.31	0.27	7.08	0.6	1.78	2.03	3.6	1.02	0.15	1.03	1.45
c819911_g1	5.18	2.79	7.62	3.94	0.46	1.05	2.33	3.38	1.48	2.46	3.26	3.62	2.52	2.84	2.06	4.43	1.74	3.89	2.4	3.7	2.13	0.78	0.47	1.38
c765099_g1	5.14	4.3	2.92	2.7	4.75	1.05	3.06	4.31	2.28	3.04	4.04	5.9	2.6	2.88	2.85	3.87	4.91	3.04	4.23	2.67	3.3	2.28	4.02	3.69
c762012_g1	5.13	2.97	24.78	13.08	14.19	11.2	7.19	6.41	6.62	20.52	14.77	17.06	17.74	14.75	24.91	16.4	10.29	19.32	7.85	7.2	11.42	13.36	9.12	13.73
c815805_g1	5.1	7.4	8.55	4.32	3.38	4.02	4.13	4.37	4.11	3.77	5.77	5.8	14.82	8.32	3.88	2.38	9.97	6.49	4.83	7.41	7	6.47	7.6	12.18
c549596_g1	5.02	25.96	5.71	5.54	0	0	8.24	0	3.89	0	4.44	0	12.94	0	0	0	4.1	4.63	4.03	24.68	6.5	6.32	0	0
c816656_g1	5	1.59	2.22	5.09	3.54	3.54	3.8	6.24	2.86	0.09	1.18	1.93	1.52	1.1	0.38	0.57	1.9	1.8	2.04	0.31	1.14	1.46	1.18	3.77
c465116_g1	4.98	1.27	5.06	1.9	3.56	5.18	2.74	4.42	2.89	2.06	4.58	1.56	2.62	4.12	1.53	0.79	7.44	3.29	5.54	3.34	3.51	3.58	2.28	2.83
c795856_g1	4.9	7.46	4.39	12.33	18.48	10.02	6.48	12.35	14.85	9.73	13.54	11.45	16.91	7.37	7	7.69	10.89	8.56	4.39	3.91	14.51	9.81	5.97	14.27
c380535_g1	4.87	1.29	2.55	0	0	6.88	1.88	0.97	0	30.81	0	11.26	7.52	12.18	4.2	0	14.42	73.18	3.83	2.66	21.59	6.15	17.68	47.09
c765930_g1	4.72	11.39	4.67	4.16	7.18	7.77	0.95	8.11	2.35	15.19	7.83	3.67	6.56	9.1	4.82	8.56	4.39	12.95	6.79	10.55	7.6	7.28	8.88	2.37
c481637_g1	4.68	7.4	15.32	14.62	8.19	2.25	0	11.56	31.02	4.21	7.74	4.73	5.65	7.08	28.42	4.22	26.06	0	0	0	5.6	0	0	0
c786446_g1	4.64	3.88	1.35	3.99	13.48	6.99	2.09	1.45	2.2	7.97	3.31	6.81	15.43	11.38	10.87	5.63	14.84	5.02	2.72	12.17	8.4	1.97	1.99	2.54
c549605_g1	4.58	66.52	46.68	10.04	5.68	17.99	3.74	8.02	0	17.17	8.03	3.21	15.61	3.79	10.36	11.05	3.73	4.21	3.67	16.8	17.65	17.06	6.51	16.69
c780312_g1	4.58	11.51	5.3	3.74	6.51	7.95	1.19	8.37	2.85	15.91	6.94	3.42	7.82	9.24	5.04	9.29	4.47	11.58	6.28	10	7.33	6.68	6.64	2.31
c334628_g1	4.51	0	6.38	4.53	5.05	1.42	0	10.83	0	1.32	0	3.99	3.52	3.27	0	9.13	9.5	1.35	0	1.68	5.13	1.57	0	3.38
c470495_g1	4.48	0	0	0	0	0	0	0	0	0	0	0	0	3.7	0	0	0	0	0	0	0	0	0	0
c341746_g1	4.29	1.05	5.7	6.3	10.43	7.38	8.99	4.17	1.46	8.73	5.27	9.64	9.64	10.19	10.98	14.18	11.52	25.01	2.43	2.2	2.45	12	12.68	11.18
c279948_g1	4.23	1.81	5.07	2.54	0.86	1.23	3.35	3.38	3.61	2.82	7.24	3.6	4.63	2.34	5.37	2.62	4.21	5.95	3.48	7.84	11.07	5.12	5.32	10.14
c609623_g1	4.23	0.17	0.35	10.27	0.8	5.42	0.84	3.58	2.87	0	5.07	2.63	0.45	1.57	0.55	0.12	0	0.27	0.78	0.17	0.62	2.53	0.44	1.18
c434159_g1	4.22	0.07	2.75	1.66	0.78	0.45	1.78	1.85	0.58	3.13	3.42	1.6	0.66	1.9	0.55	0.25	2.53	2.08	1.88	3.6	1.84	2.8	0.77	2.21
c763520_g1	4.21	2.02	6.04	9.82	4.73	7.42	7.87	7.03	10.09	5.68	16.03	11.39	17.32	12.87	10.29	0.85	23.49	19.29	5.7	11.19	15.05	23.67	17.89	29.94
c789974_g1	4.2	2.82	3.34	2.56	1.98	1.46	2.88	1.73	1.33	3.59	3.76	3.17	3.29	3.05	1.98	4.44	2.72	3.01	2.46	2.86	4.12	3.31	4.01	3.29
c545558_g1	4.08	0	2.52	4.24	2.6	0	0	1.61	0	0	0	0	9.2	0	0	1.33	0	6.39	0	0	0	3.22	2.22	0
c526590_g1	4.01	0	0	13.06	0	0	0	0	0	0	0	0	0	0	0	0	0	0	0	0	0	0	0	0
c603411_g1	3.98	0	12.91	0	0	0	0	0	0	1.78	0	0	0	0	0	0	0	0	0	0	0	6.51	0	0
c586128_g1	3.92	2.07	0	4.02	2.25	5.61	6.13	3.18	1.43	0	0	0	0	0	0	0	0	0	1.55	0	0	2.13	0	2.25
c258767_g1	3.91	0	12.11	16.13	40.02	11	12.08	13.89	7.64	7.62	3.08	28.39	28.42	12.44	26.11	17.62	17.02	32.41	0	4.17	10.56	12.45	20.73	29.74
c307976_g1	3.86	2.88	2.51	2.28	2.89	2.41	2.64	2.21	1.07	3.78	4.37	2.79	3.2	3.79	1.99	4.55	1.81	3.94	4.7	4.9	2.65	2.52	5.3	3.85
c763453_g1	3.78	1.57	2.31	4.07	3.45	4.93	1.08	3.45	3.05	0.22	1.57	1.76	1.94	1.55	1.13	0.24	5.89	3.37	2.08	0.55	2.84	4.22	8.12	10.42
c307975_g1	3.73	2.47	4.09	2.56	2.68	4.28	0.72	2.39	0.63	4.55	3.88	2.71	2.38	2.17	2.23	2.37	2.46	2.17	3.22	3.45	3.11	3.24	6.26	1.45
c507367_g1	3.73	0.13	3.14	1.18	0.12	2.64	4.98	0	0	0.84	0	0	0	2.01	0	2.03	0	6.4	0.1	0.75	0.96	0	4.85	0.58
c334625_g1	3.68	3.84	0	3.97	13.44	3.59	11.88	9.46	16.77	0	0	2.54	6.15	0	0	0	11.88	0	0	0	0	8.84	10.22	4.42
c335297_g1	3.66	0	0	1.87	2.09	1.74	2.86	0	1.33	6.49	4.46	6.1	2.89	0	5.14	1.1	0	0	1.44	0	0	0	2.33	2.09
c813448_g1	3.43	5.29	2.49	1.74	3.02	2.81	0.49	2.93	0.97	7.46	3.44	2.02	3.74	4.22	2.84	3.84	2.58	5.48	3.27	6.55	4.4	3.92	4.96	1.17
c98353_g1	3.26	0.49	2.75	0.43	0.94	1.73	0	0.74	0.99	1.19	1.09	2.17	2.44	3.58	0.94	2.14	1.88	1.67	3.29	0.91	5.51	1.24	1.5	4.78
c281210_g1	3.21	3.8	15.56	2.54	5.17	2.45	2.79	2.58	6.58	5.52	10.9	5.11	6.5	7.65	6.71	7.09	11.67	12.28	6.43	8.37	6.9	16.01	6.42	17.33
c279944_g1	3.21	1.9	3.82	1.05	3.24	3.48	3.02	2.15	2.11	3.82	3.94	3.77	3.35	5.07	2.66	4.49	5.98	6.59	1.9	4.56	5.86	4.24	3.56	5.56
c293191_g1	3.19	1.7	2.69	1.76	0.8	2.64	5.63	1.49	2.49	0.85	1.17	1.71	0.87	1.89	0.9	0.71	1.67	4.79	2.23	2.07	1.78	2.56	2.78	2.88
c279934_g1	3.14	0	0	0.75	2.49	6.59	0.61	0.62	0	0	1.84	2.59	3.57	1.1	3.2	0.5	1.25	2.11	0	5.71	0	2.24	1.8	1.68
c284043_g1	3.09	4.37	4.27	0	0	0	1.59	0	0	0	0	0	0	0	0	0	0	0	3.24	0	0	0	0	0
c764429_g1	3.04	4.28	3.79	2.71	5.73	4.12	2.62	2.37	1.89	3.89	3.76	2.1	3.13	2.78	3.57	3.3	2.15	3.42	2.95	3.47	2.71	2.92	3.11	3.76
c806605_g1	3.04	2.53	4.62	2.48	2.22	2.78	1.8	2.55	3.51	2.12	3.27	4.19	7.34	4.23	2.51	1.53	4.52	4.18	2.12	4.75	4.87	3.11	3.34	4.27
c823441_g1	3.04	1.3	2.32	2.32	9.06	5.88	5.09	1.68	2.74	0.54	1.25	1.61	3.1	1.23	3.26	1.44	0.54	2.08	1.14	1.72	2.27	7.28	8.34	2.46
c605311_g1	3.02	1.14	2.18	3.28	4.72	4.47	1.63	3.38	3.64	9.58	4.31	3.3	6.98	6.81	6.66	2.17	3.86	3.69	3.19	8.24	5.09	6.01	2.49	11.48
c823734_g1	2.98	4.86	3	1.91	3.97	4.46	0.89	3.37	1.42	17.26	3.73	1.79	5.39	6.52	3.48	4.14	2.9	5.69	3.54	5.68	3.86	2.88	3.36	1.39
c765155_g1	2.97	0.76	1.02	2.47	0.42	3.15	2.57	3.03	3.01	1.88	5.12	2.01	1.65	6.55	1.79	0.45	7.13	8.48	3.68	4.2	6.5	3.06	2.64	9.28
c791311_g1	2.96	1.65	1.52	3.42	5.44	2.21	1.6	2.6	2.71	3.63	3.51	3.5	4.38	3.42	6.28	4.55	5.3	3.08	2.3	3.51	3.1	2.89	2.8	5.48
c579015_g1	2.96	0	0	0	0	0	1.15	0	0	0	1.19	0	0	0	0	0	0	0	0	0	0	0	0	0
c810390_g1	2.95	3.24	3.41	2.26	7.08	5.1	2.84	4.13	4.14	4.25	0.75	2.12	10.37	6.34	7	8.95	0.87	2.41	3.45	11.4	1.83	1.24	0.65	4.81
c759533_g1	2.86	1.95	2.1	1.44	0.73	0.84	1	0.26	0.55	0.87	1.96	2.78	0.67	1.28	0.86	2.08	0.52	1.21	1.97	5.64	1.12	0.95	2.19	0.7
c521675_g1	2.85	2.08	4.58	1.27	1.2	4.45	2.29	1.59	2.08	1.4	1.9	1.2	0.73	3.11	0.39	0.77	0.57	3.05	2.22	2.52	3.17	2.59	2.12	0.82
c307973_g1	2.82	1.25	1.18	0.37	0.4	1.87	0.32	0.32	0.85	0	3.76	1.88	1.21	1.97	0.81	0	3.27	1.08	0.95	1.16	0.78	3.88	0	1.23
c825049_g1	2.79	4.24	3.28	10.17	6.61	3.47	1.92	6.29	9.03	4.72	7.93	8.34	5.74	4.91	6.28	4.37	6.99	4.25	2.06	2.88	12.32	8.52	5.39	13.48
c430273_g1	2.78	0.23	1.13	1.12	2.47	1.57	0.93	2.1	1.17	2.91	1.38	2.18	2.47	2.97	1.87	0.89	0.93	1.16	1.18	3.09	1.36	1.36	0.56	2.79
c293183_g1	2.75	2.39	0.45	7.13	0.93	1.7	7.14	1.81	13.26	2.74	2.49	1.22	3.78	0.32	3.4	0	3.33	3.69	3.59	6.71	0	3.26	2.46	4.69
c293187_g1	2.73	6.16	6.25	7.49	1.84	5.9	18.08	3.23	5.13	3.88	3.89	2.42	3.41	4.76	2.15	0.9	4.04	12.61	3.92	5.32	2.23	9.69	7.81	6.05
c810027_g1	2.72	1.11	2.88	0.72	1.99	1.56	0.43	0.69	0.88	2.09	1.24	3.01	2.19	1.16	2.81	0.61	5.95	1.54	1.52	10.54	2.67	3.23	1.18	5.8
c293180_g1	2.72	0	5.99	0	3.22	15.75	2.16	4.53	0	0	0	0	0	4.19	1.96	8.16	2.17	2.47	2.16	0	3.31	3.11	3.64	0
c792788_g1	2.7	3.23	2.98	1.9	1.98	2.2	1.83	2.43	1.7	4.12	2.76	2.62	3.3	2.35	2.15	2.71	1.86	2.66	2.66	2.49	2.15	2.4	1.88	2.09
c434156_g1	2.67	0	0	0	0	0	0	0	1.98	0	0	0	2.17	0	1.92	0	0	0	0	0	0	0	0	3.14
c281357_g1	2.66	0.12	2.03	2.71	5.6	4.13	1.55	3.61	4	3.56	3.92	2.38	1.34	2.97	3.87	3.69	6.52	2.04	4.06	1.15	2.7	5.02	0.11	8.8
c212222_g1	2.62	6.02	5.4	5.48	9.25	8.82	16.35	16.29	9.16	16.59	10.42	4.08	6.63	12.59	8.36	9.1	8.02	10.13	5.18	7.81	5.15	7.39	10.62	10.21
c603418_g1	2.58	3.57	2.42	0.71	0.39	3.64	3.37	2.63	1.05	0.8	2.42	0.83	0.1	1.43	0.54	0.86	0.9	0.36	1.59	1.42	1.06	0.86	1.69	0.89
c332351_g1	2.56	1.17	6.55	3.29	5.29	3.68	0.9	0.91	6.02	2.17	1.1	0.76	5.73	1.2	4.2	2.14	4.89	4.83	5.8	2.11	12.43	2.88	2.32	1.12
c790393_g1	2.53	2.7	3.78	4.03	2.81	5.06	3.86	3.85	2.43	0.92	2.14	1.78	1.73	2.26	0.64	1.45	1.9	3.05	5.87	1.86	1.92	2.09	4.22	2.51
c758009_g1	2.5	1.61	1.4	1.26	1.13	1.4	1.12	0.35	0.92	0.61	1.57	1.89	1.04	1.76	5.27	1.74	2.25	2.06	1.59	1.36	4.55	2.03	2.6	1.36
c296279_g1	2.5	1.08	0.74	0.12	0.11	0.51	0.26	0.23	0.15	0.68	0.62	0.14	0.17	0.24	0.17	0.42	0.04	0.2	0.59	2.36	2.39	0.5	0.25	0.29
c296273_g1	2.49	1.89	2	0.48	0.16	0.84	0.6	0.85	0.22	0.97	1.59	0.38	0.13	0.67	0.19	0.56	0.09	0.31	1.77	3.88	4.22	1.37	0.41	0.98
c11254_g1	2.47	0	0	2.59	0	0	0	0	0	0	4.11	1.67	0	0	0	0	0	0	0	0	0	0	6.55	0
c773256_g1	2.44	3.14	38.31	4.07	1.57	1.67	2.1	1.84	1.21	1.22	2.5	3.24	0.94	2.2	2.09	4.08	2.04	6.04	2.52	2.01	2.6	1.7	1.73	2.54
c563207_g1	2.43	0	0	0	0	0	0	0	0	0	0	0	0	0	0	0	0	0	0	0	8.76	0	0	0
c284030_g1	2.42	2.81	5.32	1.67	1.15	1.34	2.23	1.37	0.51	0.71	2.43	1.23	3.76	1.79	0.48	0.6	2.31	1.94	1.04	3.66	2.5	1.62	2.76	1.58
c327835_g1	2.42	1.95	3.06	2.35	4.94	3.96	1.75	2.83	2.6	5.93	3.24	4.5	3.68	2.9	2.48	4.64	3.54	3.53	2.25	5.36	0.59	2.37	2.91	4.53
c773977_g1	2.28	1.48	0.7	7.64	5.16	14.03	6.83	7.26	13.72	9.16	13.99	12.3	20.14	20.89	10.01	1.68	25.46	10.72	7.42	13.48	16.17	38.76	11.51	34.79
c327833_g1	2.25	0.76	1.06	1.08	1.42	1.17	0.79	1.26	0.87	2.32	1.01	1.64	1.77	1.04	1.1	1.79	1.58	1.2	1.26	1.75	0.29	1.22	1.32	1.91
c465117_g1	2.25	0.62	0.87	1.96	0.58	1.61	1.89	2.91	0.87	0.94	1.03	0.53	1.22	0.17	0.26	0.19	0.1	0.13	3.51	3.9	7.42	2.64	0.83	0.16
c285536_g1	2.25	0	0.75	0	0	0	0	0	0.23	0	0	0.33	0	0	1.07	0	0	0	0.38	0.56	0	0.13	0	0.3
c279950_g1	2.24	2.89	2.56	0.97	1.18	1.38	2.5	2.21	1.49	2.41	5.01	1.52	3.04	2.63	2.49	2.65	4.44	4.98	2.53	5.16	7.28	4.99	2.84	5.24
c488305_g1	2.24	0.25	3.57	3.3	0.48	0.69	2.56	0.8	0.53	3.17	6.38	1.34	1.11	2.62	1	0.34	1.64	3.34	1.17	7.51	5.25	2.49	1.25	1.95
c815057_g1	2.23	0.56	0.88	0.99	2.01	3.49	0.74	0.79	1.33	0.84	0.45	1.1	0.55	4.33	0.57	1.98	0.17	2.86	0.99	2.75	1.47	0.25	0.95	1.73
c258759_g1	2.22	0.26	1.71	2.59	12.97	7.22	2.51	3.36	1.93	2.63	2.42	13.71	6.07	6.87	6.26	6.64	6.05	5.09	0.71	1.69	1.12	4.42	3.98	8.8
c430274_g1	2.21	0.42	1.13	1.32	3.19	1.87	0.85	2.23	1.36	3.39	1.22	2.1	2.15	2.9	1.33	0.82	1.47	2.22	1.44	3.82	1.63	1.25	0.62	2.34
c826958_g1	2.18	1.38	2	3.87	5.43	4.44	3.98	3.58	5.15	0.02	0.34	2.34	0.44	0.2	0.17	0.39	1.8	0.84	0.77	0.25	1.17	3.32	3.9	8.84
c797609_g1	2.13	0.3	1.86	2.23	3.04	2.17	1.2	2.22	3.65	3.75	3.63	4.34	7.29	7.36	7.32	1.21	13.23	10.84	0.92	4.34	3.27	10.04	4.29	4.39
c411669_g1	2.09	2.96	3.7	2.72	4.4	4	1.8	3.1	3.41	6.17	6.32	4.42	7.24	4.6	4.4	4.76	5.12	4.5	2.18	6.23	3.41	4.02	3.8	6.05
c379969_g1	2.05	1.78	2.2	19.56	6.83	7.84	12.53	16.03	1.86	0	0.23	0.5	0	0.31	0	2.48	0.12	0	0.11	0	1.15	1.74	0.42	1.52
c829392_g1	2.02	1.31	4.22	28.64	10.26	8.35	53.12	15.53	33.21	0	0.19	2.33	0.42	0.78	0.12	2.06	5.43	0.75	0.77	0.03	1.13	3.28	4.62	15.84
c426065_g1	2	1.79	7.17	5.09	2.43	8.33	3.57	7.6	1.94	11.88	8.93	5.39	7.45	18.08	4.53	2.07	8.63	10.73	2.55	9.15	4.59	6.66	5.04	12.25
c447861_g1	1.95	0.67	2.2	1.46	0.64	1.2	0	1.55	0.69	0.83	0	0.87	0	1.37	0.66	1.1	0.53	0.58	1.79	0.61	0	1.11	0	0
c494872_g1	1.95	0.55	2.83	0.94	0.51	3.61	1.39	1.52	0.16	1.57	0.97	1.28	1.04	2.97	0.47	1.29	0.85	2.28	0.91	0.92	1.24	0.84	1.31	0.86
c481639_g1	1.92	0	0	1.97	2.21	0	0	0	0	3.43	0	0	0	0	0	0	1.52	0	0	0	0	0	0	0
c323658_g1	1.91	0.83	0.18	3.33	0	0.76	2.01	1.14	0.13	0.59	0.59	0.52	0	0	0	0	0	0	0.89	1.34	0.05	2.38	0	0.06
c511276_g1	1.89	0.48	2.37	1.51	3.91	0.44	0.38	2.92	2.11	0.13	1.22	1.07	1.75	1.88	1.26	4.99	0.52	2.38	0.99	1.94	1.38	0.63	2.59	0.3
c413128_g1	1.89	0	0	0	0	0	0	0	0	0	0	0	0	0	0	0	0	0	0	10.79	0	0	0	0
c494877_g1	1.86	0	0	1.28	2.36	2.16	1.09	2.21	2.63	0.79	3.26	0.62	0.7	5.85	0	1.23	1.88	2.92	0	3.64	1.84	0.83	1.5	4.3
c492355_g1	1.83	0.1	1.15	0.25	0.13	0.13	0.31	0.74	0.07	0.85	0	0.1	0.85	0.81	0.9	0	0.04	0.3	2.55	0.72	0.71	0.33	1.15	0.13
c477947_g1	1.81	2.98	0.82	0.67	0.53	4.36	4.86	0.87	0.57	0.03	0.16	0.07	0.05	0	0.12	0.46	0	0	0.11	0.5	0.61	0.45	0.39	1.03
c772688_g1	1.78	2.25	2.72	3.75	2.91	2.99	1.15	0.95	1.1	0.91	0.73	0.95	2.17	5.24	2.61	10.32	0.88	0.35	6.12	3.41	11.28	3.21	3.55	2.07
c489823_g1	1.77	0.61	2.27	0.26	0	0.27	0.47	0.47	0.83	1.25	0	0	0	0.21	0	0.8	0.48	0	0.46	0.55	0.83	0	1.21	0
c756595_g1	1.75	2.52	1.05	3.99	0.65	2.29	2.01	1.36	0.89	1.64	1.16	1.25	4.8	1.15	0.76	0.47	2.28	3.28	4.06	3.15	2.81	4.27	8.75	2.1
c759142_g1	1.75	2.31	1.55	1.89	3.7	4.12	1.6	2.77	1.31	0.77	1.51	1.47	1.27	1.54	0.85	0.73	1.83	1.08	2.82	1.42	1.45	2.15	1.98	2.22
c292857_g1	1.75	2.25	0.68	2.86	2.78	3.01	0.89	0.6	0.87	2.31	0.64	1.6	0.91	3.56	0.15	1.49	0.81	1.79	0.46	0.23	1.32	0.69	5.76	0.54
c378119_g1	1.74	11.05	1.86	8.84	0	11.58	9.49	4.21	1.26	0	0	3.47	10.96	0	1.22	0	19.26	3.13	5.49	1.97	0	7.41	17.61	9.89
c280178_g1	1.74	2.55	1.66	1.1	3.39	3.45	1.18	2.59	3.34	0	0.39	0.5	0.19	0	0.33	0.17	1.43	1.34	0.78	0.23	0.46	2.9	2.01	4.14
c802760_g1	1.74	0	0.95	0.58	0.07	0.59	0.32	0	0.43	0.33	0.93	1.34	1.83	1.08	0.43	1.32	0.21	0.47	0.66	1.41	0.17	1.63	2.82	1.12
c807014_g1	1.7	0.16	1.02	0.23	0.62	0.22	0.13	0.1	1.18	0.23	0.28	0.05	0.6	0.38	0.13	1.91	0.09	0.38	0.28	0.21	0.32	0.07	0.15	0.06
c800104_g1	1.66	1.29	1.41	2.37	0.63	2.52	1.86	1.49	0.84	0.82	1.25	1.57	1.66	1.26	1.37	1.39	1.76	2.06	1.16	0.9	2.08	1.96	2.92	1.99
c304932_g1	1.64	9.56	6.71	11.01	35.74	4.61	8.89	3.24	7.57	7.8	2.58	2.17	8.12	5.2	5.04	7.75	5.22	9.56	3.23	1.72	4.34	6.29	1.89	4.4
c385410_g1	1.63	0.72	0.47	0.61	2.21	1.6	0.57	1.65	0.5	1.63	4.96	1.04	2.33	2.8	1.97	0.07	0.17	2.53	1.99	1.83	1.99	1.66	3.64	1.23
c327832_g1	1.63	0.57	1.26	0.97	1.71	1.57	0.84	1.04	0.98	2.14	1.04	1.91	1.88	1.12	1.18	1.77	1.47	1.34	1.1	1.97	0.29	0.85	1.05	2.17
c293189_g1	1.62	5	3.12	4.92	3.51	4.19	8.65	4.88	1.14	1.1	1.25	1.3	0.72	3.62	0.22	2.84	3.17	4.05	1.77	1.21	1.22	0.28	3.34	1.61
c347964_g1	1.61	0.91	1.69	1.1	5.15	4.64	1.86	0.14	2.15	0.15	0.28	0.85	1.73	1.51	4.8	0.13	0.89	0.8	0.56	0.95	1.11	4.63	4.73	3.77
c832149_g1	1.61	0.57	0.68	1.37	0.7	1.02	1.44	0.99	0.66	0.56	1.58	1.15	1.49	1.31	0.63	0.45	4.39	2.89	1.88	2.33	3.86	1.79	1.46	1.94
c494875_g1	1.6	0.37	2.54	1.07	0.12	2.51	1.29	2.29	0.26	0.52	0.67	0.84	0.46	5.29	0.33	0.35	1.33	1.75	0.29	0.64	1.59	0.39	0.59	0.69
c787935_g1	1.59	0.38	2.02	0.39	1	1.33	1.56	1.2	0.54	4.09	3.18	0.69	0.39	1.71	1.3	1.42	4.07	1.83	2.49	1.92	0.98	1.96	4.14	1.47
c546756_g1	1.59	0	1.13	0	0.38	0.18	0	0	0	0	0	0	0	0	0	4.58	0	0	0	0	0	0	0.59	0.58
c522787_g1	1.58	2.94	1.02	1.26	1.26	2.13	0.97	1.27	0.34	1.12	1.69	0.82	1.17	0.34	0.24	2.58	1.91	2.48	0.38	2.62	2.19	1.33	2.77	0.45
c488298_g1	1.57	0.32	0.59	0.27	0.3	1.02	0.13	0.38	0.44	1.32	0.85	0.64	1.05	0.44	1.37	0.33	1.04	0.42	0.86	0.83	0.55	0.5	2.13	0.45
c609627_g1	1.53	0.49	1.91	3.31	2.26	2.22	2.97	5.86	7.89	1.11	3.35	4.66	10.21	5.81	15.25	0.49	3.36	1.75	2.27	4.02	5.6	6.7	2.01	4.59
c530038_g1	1.52	1.6	3.08	0.72	0.8	2.12	1.76	0	0	0	1.78	1.5	0	0.53	1.03	1.92	0.6	0	1.78	0	2.38	2.15	0	2.42
c567049_g1	1.52	0.22	1.03	0.19	0.21	0	0.52	1.22	0.46	1.29	1.35	2.49	0.48	2.89	0.58	0.6	1.07	2.9	1.36	1.37	2.35	1.25	3.24	0.84
c775197_g1	1.51	1.24	1.05	1.09	4.69	2.21	0.9	0.63	0.35	0.68	1.01	0.69	0.94	0.52	1.36	2.59	0.53	1.49	0.81	0.47	1.62	1.42	1.72	0.91
c804295_g1	1.5	7.96	3.57	3.45	7.24	14.03	4.38	6.54	2.13	2.05	12.99	0.69	12.21	4.03	9.63	13.31	13.08	0.81	5.9	1.45	2.34	1.99	20.72	2.49
c760891_g1	1.5	0.62	0.49	0.45	0.33	0.33	0.57	1.14	0.62	0.37	3.13	0.6	0.71	1.36	0.88	0.06	4.32	1.64	1.3	0.07	1.04	0.41	1.07	3
c473536_g1	1.49	2.4	0.28	1.97	1.59	1.65	0.64	1.85	1.82	2.26	2.38	2.17	3.01	3.01	1.59	1.35	3.55	3.79	2.79	2.8	0.67	5.4	2.34	3.22
c95625_g1	1.48	1.66	3.19	0.84	0.29	0.11	1.04	0.3	0.13	0.26	0.38	0.34	0.09	0.69	0.7	1.99	0.36	0	0.81	0.67	0.87	0.28	1.76	0
c608519_g1	1.42	0.14	0	0	0	1.18	0.57	0.69	0.4	0	0.11	0.1	0.11	0	0	0	0	0.38	0	0	0.49	0.11	0.14	0.4
c323656_g1	1.42	0	0	0	0	1.32	0	0	0	0	0	0	1.42	0	0.32	0.31	0	0	0	1.39	0	0	0	0
c280171_g1	1.41	0	0	0.86	1.9	0	0	0	0.33	0	0	0	0.7	0	0	0	0	0	0	0	2.32	0	0.51	0
c232963_g1	1.4	0.28	0	0.48	0.53	0.39	0.22	1.01	0	0.23	0.76	0.66	0.83	0.98	1.3	0.69	0.58	0.25	0.65	0	0.97	0	0.4	0.39
c754910_g1	1.4	0.2	0.19	1.33	6.16	1.74	0.91	2.15	2.31	1.78	3.5	2.03	5.55	2.88	4.72	1.05	4.15	1.45	1.53	1.63	2.11	1.03	0.4	0.83
c819667_g1	1.39	0.11	0.95	4.1	11.46	13.05	3.07	2.7	5.74	7.53	5.01	8.23	10.66	4.83	12.04	14.5	10.56	5.33	1.75	1.54	2.25	7.34	3.19	11.85
c609628_g1	1.38	0	0.26	4.36	0.52	4.64	0.39	1.45	2.86	0	3.67	1.08	0.05	1.11	0.5	0	0	0.12	0.21	0.12	0.46	2.05	0.13	0.76
c379970_g1	1.37	0.23	0	10.65	0.66	1.48	1.81	4.2	0.8	0	0	0.15	0	0	0	0.32	0	0.41	0.54	0.21	0.21	0	0.68	0.44
c203870_g1	1.37	0	0	2.73	6.09	0	0	0	0	3.6	0	3.63	3.19	0	0	2.51	0	1.23	2.16	1.51	1.54	0	0	1.53
c768319_g1	1.36	13.59	9.96	4.17	25.97	8.8	8.94	15.29	1.32	1.61	5.57	0.51	25.17	13.24	8.37	30.43	32.98	0.48	7.58	1.42	2.74	9.33	40.96	8.43
c304939_g1	1.35	0	0	4.03	8.98	1.27	5.23	2.15	1.94	0	1.08	2.68	4.19	0.97	6.54	4.94	3.2	0	0	4.47	3.03	4.15	3.31	3.01
c576782_g1	1.33	1.29	0.85	2.04	3.13	1.87	0.93	1.72	3.81	8.04	5.04	3.33	4.26	6.96	7.37	1.89	8.13	4.39	3.29	4.51	5.3	6.4	2.82	8.74
c578522_g1	1.33	1.15	0.35	0.08	0.18	0.18	0.77	0.77	0.07	0	0	0.06	0.07	0	0.13	0.07	0.08	0.34	0.22	0.16	0	0	0.09	0.44
c293185_g1	1.33	0.68	0.21	0.2	0	2.05	1.06	1.07	0.31	0.38	0.52	0.45	0.17	0.62	0.3	0.31	0.73	1.59	0.35	0	0.6	0.37	0.66	0.86
c772124_g1	1.32	0.68	1.22	2.44	3.27	1.7	0.21	1.89	0.84	5.83	1.72	4.93	2.42	3.37	3.03	0.21	1.62	2.6	1.96	1.44	0.9	5.29	2.03	1.72
c385414_g1	1.3	2.27	0.53	0.16	0	0.17	0	0	0	0.79	0.43	0.88	0	0	0.37	0	0.15	0	1.02	0	0.99	0.45	0	0
c239565_g1	1.3	1.23	0.57	0.33	1.08	0.85	0.86	0.93	0.48	2.05	1.18	1.46	1.3	1.99	1.63	1.65	2.42	0.88	0.89	1.1	0.26	1.7	1.21	0.91
c788109_g1	1.3	1.14	0.98	0.92	1.16	1.64	1.16	1.21	1.13	2.17	2.13	1.12	1.77	1.76	1.09	1.37	1.57	1.85	1.26	1.92	1.23	1.47	2.45	1.76
c769478_g1	1.3	0.13	0.45	0.24	0.59	0.21	1.18	0.44	0.05	0.56	2.86	0.66	4.84	0.41	0.27	1.23	1.2	1.44	0.5	1.43	0.96	0.94	0.44	1.31
c574744_g1	1.29	0.88	1.23	1.51	0.42	2.78	3.42	3.1	2.58	0.73	7.51	2.32	0.8	5.44	1.73	0.15	6.03	6.34	2.87	3.3	5.24	5.29	2.57	6.67
c487854_g1	1.29	0	0	0	0	0	0	3.08	0	0	0	1.71	0	0	0.89	0	0	0	1.02	1.42	0	5.26	0	0
c819125_g1	1.28	1.45	4.39	0.74	1.75	3.95	0.99	3.82	1.6	3.31	2.11	1.74	5.37	3.83	5.03	3.93	2.18	2.53	2.18	6.36	1.59	2.65	2.08	3.02
c788557_g1	1.28	0	1.34	0.03	0	0.36	1.4	0	0	0	0	0.02	0	0	0	0.45	0	0.29	0	0.05	0	0	0.3	0.05
c293193_g1	1.27	1.82	0	2.47	0	7.04	5.42	1.01	2.33	0	0.98	1.03	0.19	1.6	0.85	2.97	3.33	1.59	1.19	1.63	2.8	1.06	0.77	0.25
c548784_g1	1.27	0.64	2.99	1.38	0	3.23	0.38	1.15	0.67	5.36	3.81	2.26	2.83	5.03	2.02	1.12	2.11	1.56	2.86	3.35	1.12	2.8	1.85	4.67
c537290_g1	1.27	0.49	0.55	1.09	0.92	0.63	0.94	0.55	1.03	0.57	0.91	1	3.38	1.58	1.24	1.32	1.62	0.43	1.22	2.66	1.08	2.72	2.38	1.08
c492023_g1	1.24	0.83	1.06	1.25	0.78	1.34	0.33	1.25	0.66	1.3	0.48	1.13	1.15	1.31	0.48	1.92	1.63	2.02	0.32	1.68	0.79	0.89	2.24	1.25
c608518_g1	1.23	0.5	0	0.22	6.69	0.68	0.78	0.79	0.69	0	0	0.17	0.91	0.52	0	0	1.01	0	0	0	0	0.41	0	0.48
c816238_g1	1.22	0.92	37.4	0.79	0.14	0.2	1.23	0.09	0.23	0	0.2	0.28	0.14	0.08	0.12	0.11	0.09	3.04	0.09	0.06	1.36	0.22	0.13	0.6
c427749_g1	1.21	2.97	1.22	2.96	2.16	1.07	2.04	1.16	3.01	0.74	1.87	0.94	0.61	0.12	0.22	1.9	0.14	1.26	0.68	0.92	0.32	0.08	0.91	0.15
c770960_g1	1.21	0.64	0.76	0.7	0.38	1.1	0.8	0.46	0.31	0.84	1.77	0.42	0.3	0.71	0.21	0.47	0.32	0.91	0.34	0.62	0.69	0.54	0.4	0.74
c345776_g1	1.19	1	14.31	2.59	2.13	2.02	2.81	1.08	1.24	1.03	2.53	2.7	1.29	2.88	2.81	2.16	2.26	3.49	1.96	2.29	1.72	3.49	1.87	3.75
c488308_g1	1.19	0	0.29	0	0	0	0.47	0.24	0	0.76	0.46	0	0	1.25	0	0	0	0	0.7	0	0	0.5	1.22	0
c541989_g1	1.18	2.68	12.21	2.48	1.54	1.14	2.39	0.86	4.4	0.32	0.68	0.89	1.58	0.12	0.26	0.92	1.16	1.23	2.14	0.49	2.94	0.53	1.02	0.29
c573331_g1	1.18	0.86	0.88	1.14	1.04	1.53	0.78	0.49	0.36	1.92	1.48	1.38	1.93	2.07	1.38	1.67	1.84	1.44	1.02	1.82	1.1	1.68	1.39	0.69
c595734_g1	1.17	0	2.43	0	0	0	0.9	0.92	0	0	0	0	0	0	0	1.43	0	0	0	0	0	0	1.4	0
c430275_g1	1.16	0	2.31	0.54	0.6	1.08	1.35	0.46	0.41	0.99	0.45	1.15	2.62	0.81	1.18	0.37	0	0.52	0.91	0.58	2.35	0.53	0.64	1.21
c507371_g1	1.16	0	0.33	0.2	0	0.32	0.19	0.28	0.33	0.68	0.99	0.32	0.43	0.08	0.31	1.32	0.19	0.93	0.54	0.7	0.6	0.82	0.77	0.11
c492036_g1	1.12	0.8	0.52	1.1	0.9	1.92	0.58	0.26	0.45	2.28	0.31	1.15	0.88	0.73	0.59	1.72	0.87	1.7	0.31	0.81	0.6	0	1.19	0.51
c430278_g1	1.12	0	0.56	0	0	2.07	0	0.44	0	0.96	0	0.37	0.42	0.39	0	0.72	0	1.5	0.44	0	0	0	0.61	0.58
c321096_g1	1.11	0.45	0.63	0.98	0	0.21	1.24	0	0.16	0.38	1.55	0.75	0.5	0.31	0.3	0	0.92	0	0	0.2	0.2	0	0.44	0.22
c322000_g1	1.1	0.43	0.65	0.47	0.23	0.51	0.64	1.19	0.3	0.28	0.14	0.06	0.09	0.26	0.04	0.02	0	0.05	1.19	1.74	2.87	0.53	0.39	0.06
c830920_g1	1.09	0.51	0.63	1.06	1.46	0.9	0.99	0.92	0.78	2.14	0.84	1.09	1.42	0.87	1.4	1.81	0.89	0.95	0.93	2.13	0.51	0.49	1.17	0.52
c292858_g1	1.08	0.36	0.17	0.77	1.4	1.16	0.53	0.15	0.29	0.4	0.09	0.2	0.62	0.8	0.04	0.22	0.15	0.48	0.14	0.1	0.35	0.36	1.88	0.05
c607683_g1	1.08	0.22	0.27	0.99	0.34	0.46	1.04	0.87	1.01	5.55	3.61	3.29	1.38	6.48	0.72	2.63	2.4	4.97	2.63	2.72	4.63	1.43	2.13	2.11
c382672_g1	1.06	1.12	7.69	6.2	9.19	4.97	4.09	2.51	9.04	4.6	8.37	6.29	10.56	5.26	7.27	3.27	6.7	6.64	4.16	0	1.15	7.34	7.55	5.79
c487857_g1	1.06	0	0.34	0.63	1.05	0.65	0.83	1.12	0.25	0	0.27	0.24	0	2.22	0.71	0	0	0	0.28	1.67	0.67	0.91	1.1	0.71
c804367_g1	1.03	1.1	0.37	0.53	0.82	2.04	1.73	0.66	0.54	0.03	0.17	0.35	0	0.21	0.07	0.21	0.43	0.13	0	0.06	0.18	0.22	0.67	0.63
c603421_g1	1.03	0.52	1.77	0	0.16	0	0.68	0.83	0	0	0.66	0.12	0	0.12	0	0.24	0.28	0.15	0.8	0.15	0.45	0	0	0.16
c385419_g1	1.03	0.36	0.21	1.57	0.96	0.79	0.65	0.62	0.69	2.18	2.77	1.57	1.85	5.95	5.5	0.32	2.63	5.4	1.78	0.45	1.59	6.62	6.78	0.53
c821608_g1	1.02	0.99	0.34	1.68	1.91	1.38	1.66	0.68	1.26	4.01	1.75	1	0.86	2.58	2.46	2.81	1.9	1.52	0.97	3.12	2.37	1.65	0.73	1.39
c576776_g1	1.02	0.7	0.33	0.61	0.67	1.26	0.27	0.81	0.48	1.73	1.05	0.45	2.79	1.9	1.83	0.91	1.11	0.61	1.06	0.64	0	1.17	1.06	0.68
c284035_g1	1.02	0	0.82	0.38	0	0	0.23	0	0.1	0.12	0.9	0.2	0.22	0.1	0.1	0	0.48	0	0	0.13	0.38	0	0.14	0.14
c790288_g1	1.01	1.91	0.54	0.44	1.23	1.27	0.02	1.42	0.38	1.54	0.85	0.84	2.09	1.37	0.99	1.28	0.64	1.95	1.05	2.42	1.9	1.01	1.91	0.57
c296278_g1	1.01	0.72	1.08	0.28	0	0.28	0.28	0.36	0.15	0.49	0.87	0.3	0.02	0.35	0.11	0.17	0.02	0.21	1	1.77	1.45	0.63	0.17	0.4
c492354_g1	1.01	0	0.44	0.46	0.15	0.15	0.13	0.61	0.08	0.98	0.08	0.18	0.51	0.3	0.57	0.08	0.04	0.19	2.16	0.49	0.31	0.12	0.88	0.05
c792075_g1	1	0.28	3.38	3.72	7.77	3.35	1.7	1.76	2.9	5.36	4.28	4.53	5.07	3.11	7.85	3.27	10.73	15.43	1.36	1.82	1.19	11.13	9.23	12.67
c304929_g1	0.98	1.86	6.88	7.67	16.6	5.51	6.36	1.23	6.03	3.47	4.28	2.44	5.45	9.01	5.86	3.24	5.5	3.56	1.19	2.98	1.76	6.69	4	15.03
c790957_g1	0.98	0	0.78	0.97	2.51	0.27	1.74	1.64	12.85	4.85	10.16	7.05	2.44	1.38	2.93	3.95	9.67	0.86	3.32	10.27	3.07	10.68	0.83	14.8
c284031_g1	0.96	0.48	0.67	0.52	0	0.11	0.67	0	0.42	0	0.09	0	0	0	0	0	0	0.43	0.47	0.1	0.21	0	0.23	0.45
c251592_g1	0.95	0	0	0	0	0	0	0	0	0.41	0	0	0	0.33	0	0	0	0	0	0	0	0	0	0
c807269_g1	0.93	1.82	0.09	1.22	0.05	0.27	0.56	0	0.17	0.12	0.04	0.97	0.36	0.03	0.16	0.39	0.45	0.39	0.15	0.16	0.2	0.82	0.05	0.4
c574742_g1	0.93	0.11	0.5	0.33	0.15	1.21	1.45	1.33	0.73	0.32	2.39	0.45	0.36	2.61	0.8	0	2.63	3.52	0.76	1.32	2.34	2.15	1	2.03
c38180_g1	0.93	0	0	0	0	0	0.98	0	0	0	0	0	0	0	0	0	0	0	0	0	0	0	0	0
c280175_g1	0.92	0	0.94	0	1.96	0	0	0	0	0	0	1.21	0	0	1.25	0	0	0	0	0	0	0.89	1.07	2.97
c577907_g1	0.91	0.31	1.17	1.63	0.9	1.12	0.48	0.97	0	0	0.24	0.81	0.23	1.06	0.82	0.21	1.24	2.17	0.95	0	0	1.03	0	0
c492030_g1	0.9	0.6	0.42	0	0	0.28	0.12	0.72	0	0.13	0	0.51	0.44	0.31	0	0.63	0.37	1.99	0.35	0.13	0.39	0	1.15	0.28
c212359_g1	0.9	0	0	0	0	0	0	0.48	0	0	0.23	0	0	0.21	0	0	0	0	0	0.28	0	0	0	0.6
c586100_g1	0.89	0	0.36	0.22	0.12	1.29	0.71	0.72	0.27	0	2.56	0.95	0	2.95	0.68	0	1.05	2.49	0.3	0.33	0.55	2.5	0.36	1.19
c309878_g1	0.87	0	0.42	0.18	0.04	0.08	0.1	0.13	0.23	0.38	0.48	0.48	0.49	1.4	0.11	0	1.11	0.95	0.16	0.38	0.61	1.41	1.56	2.33
c411677_g1	0.85	1.6	1.8	0.98	1.82	1.11	0.61	1.1	1.69	2.13	2.31	2.36	3.31	2.11	2.49	1.16	2.54	1.24	1.17	3	1.57	2.58	2.2	3.54
c353640_g1	0.85	1.46	3	2.78	4.46	6.84	4.49	6.57	4.82	11.11	4.19	4.2	5.3	6.78	8.22	2.14	6.99	3.05	2.01	5.53	4.76	7.43	6.97	5.62
c814533_g1	0.85	1.19	0.82	1.43	0.41	2.9	2.13	0.78	0.29	0.37	0.71	0.49	0.15	0.51	0.07	0.62	0.09	0.45	0.82	0.37	0.45	0.31	0.34	1.2
c807462_g1	0.85	0.66	0.81	0.93	1.22	2.15	0.96	1.21	0.71	3.37	1.99	1.24	2.1	1.76	1.82	1.28	3.4	1.72	2.48	2.63	1.72	1.83	1.64	2.15
c488309_g1	0.84	0.89	2.58	0	0	0	0	0	0	0	0	0	0	0	0	0	0	0	0	0	0	0	0	1.81
c232964_g1	0.83	0.84	1.09	1.58	3.63	0.92	0.92	1.86	0.35	0.84	0.77	0.56	1.84	1.16	1.44	1.74	0.96	2.95	1.81	0.73	2.33	0.8	0.32	0.31
c280975_g1	0.83	0	0	0.25	0.27	1.02	0.44	0	0	0.7	0.21	0.19	0.21	0	0	0.38	0.23	0	0	0.51	0	0	0	0
c492029_g1	0.82	1.75	1.24	1.32	1.35	1.79	0.33	1.49	1.01	1.2	0.47	2.02	1.36	1.3	0.55	3.65	1.96	2.54	0.32	1.84	1.22	0.48	2.99	0.28
c262385_g1	0.81	2.03	0.75	0.46	0	0	0	1.41	0	0.34	0	0	0	0	0.09	0	0	0.36	0	0.35	0	0.53	0	0
c332349_g1	0.81	0.41	0.95	0	0	0	0	0.48	0	0.51	1.56	0.68	0.15	2.12	0	0	0	0.18	0.32	0.54	0	0	0.6	0.78
c237427_g1	0.81	0.09	1.09	0.62	1.7	1	1.17	0.44	0.06	0	0.07	0.62	0	0.38	1.15	0.32	2.56	1.2	0.63	0.08	0.53	1.26	0.34	0.58
c516778_g1	0.8	0.25	0.74	0.42	0.69	0.34	0.2	0.25	0.35	0.73	0.38	0.59	0.82	0.87	0.74	0.62	0.1	1.1	1.01	0.62	0.41	0.24	0.97	0.34
c825224_g1	0.79	1.09	0.66	0.28	0.06	0.4	0.18	0.39	0.05	0.53	1.92	0.24	0.29	0.74	0.31	0.21	0.53	0.27	0.53	1.01	0.92	0.77	0.18	0.73
c280693_g1	0.78	0.71	0.81	0.85	0.18	0.15	0.66	0.34	0.5	0	0.25	0.27	0.17	0.14	0	0.31	0.05	0.17	0.28	0.13	2.65	0.17	0.15	0.09
c814779_g1	0.77	0.07	0.31	0.69	1.16	0.06	1.85	0.79	4	2.96	5.77	3.53	1.44	1.21	1.46	1.66	5.57	0.54	1.23	4.01	1.38	4.99	0.15	7.04
c281353_g1	0.77	0	1.28	0.17	0.56	1.07	0.61	0.15	0.14	0	0.75	0.91	0.57	1.22	0.39	0.67	0	0.69	0.15	0.17	0.17	0.16	0	1.67
c463428_g1	0.76	1.23	1.29	1.85	3.19	1.83	0	0.37	0.86	1.41	1.3	0.21	2.14	0.43	1.83	0.75	1.01	0.54	1.67	0.27	1.99	0.97	0.59	1.58
c335290_g1	0.75	0.39	0.73	0	0	0	0	0	0	0	0	0	0	1.31	0	1.51	0	0	0	0.72	0	0	0	0
c812102_g1	0.75	0.2	0.82	2	0.44	2.14	3.2	2.91	0.88	0	0.05	0.23	0	0	0.16	0.15	0.31	0.06	0.4	0	0.33	0.69	0.03	2.21
c483926_g1	0.75	0.15	0.28	0.22	0	0.03	0.27	0.09	0.03	0.19	0.15	0.13	0.03	0	0	0.16	0.09	0	0.15	0.34	0.37	0.2	0.21	0
c825362_g1	0.75	0.11	5.4	0.54	2.31	3.34	0.4	0.43	0.42	0.09	0.27	0.53	0.97	0.35	0.64	0.36	2.34	1.57	0.5	0.09	1.74	0.35	1.03	0.61
c609625_g1	0.75	0.09	0.92	1.69	1.21	0.95	1.33	3	3.87	0.66	1.95	2.37	4.29	2.62	7.35	0.42	2.05	0.64	0.93	1.9	2.56	3.46	0.99	1.84
c780653_g1	0.74	1.51	0.92	0.63	1.13	0.97	0.44	0.74	0.49	3.25	0.84	0.32	1.64	1.74	0.97	1.02	0.91	1.57	0.65	1.41	0.78	0.98	0.74	0.28
c812892_g1	0.73	0.66	0.71	0.78	0.24	0.17	0.74	0.42	0.39	0.86	0.25	0.28	0.11	0.28	0.1	0.24	0.06	0.32	0.48	0.82	0.39	0.85	0.57	0.46
c766634_g1	0.72	1.65	1.29	0.76	1.1	1.39	0.76	0.35	1.44	1.35	2.88	1.01	1.48	1.54	1.12	1.43	1.83	1.24	1.2	1.87	1.71	1.84	2.98	1.59
c489680_g1	0.72	1.34	0.11	0.52	0.34	1.45	0.1	0.78	0.25	0	0.28	0.08	0	1.1	0	0	0.4	0.11	1.04	0.83	1.24	0.95	2.06	0
c573323_g1	0.72	0.98	0.37	0.51	0.88	0.77	0.44	0.23	0.43	1.28	0.78	0.93	1.27	1.08	0.73	0.98	1.04	1.27	0.38	1.12	0.42	1.02	0.97	0.49
c494876_g1	0.72	0	0.41	0.38	0	0.93	0.92	0.81	0.1	0.97	0.45	0.39	0.32	1.22	0.19	0.2	0.24	1.67	1.24	0.25	0.75	0.34	0.69	0.54
c808394_g1	0.71	0.58	0	1.61	2.65	0.15	0.62	1.72	1.4	0.51	0.77	0.51	0.61	0	0.45	0.21	0.03	1.13	0.02	0.21	0	1.21	1.17	0.12
c805974_g1	0.71	0.28	0.52	2.89	2.76	2.25	2.18	0.03	3.63	0.53	2.21	0.22	2.39	1.2	1.51	0.15	1.21	0.66	0.19	0.29	0	0.19	0.03	3.06
c258760_g1	0.71	0	0.5	1.25	4.76	2.4	1.18	2.07	0.88	2.05	1.3	4.34	3.15	2.87	3.21	2.31	2.08	2.69	0.59	0.68	0.45	1.44	1.3	3.55
c567046_g1	0.7	0.23	1.07	0.1	0	0.16	0.14	0.14	0.16	0.53	0.54	1.23	0.3	1.92	0.08	0.13	0.92	1.49	0.68	0.24	0.19	0.7	0.85	0.58
c237425_g1	0.7	0	0	1.44	0	2.15	0.74	1.3	2.96	2.76	4.7	4.08	2.95	6.86	1.87	1.61	4.98	4.78	1.82	2.96	0.64	0.96	3.96	0.45
c296271_g1	0.69	0.69	0.78	0	0.07	0.64	0.25	0.43	0.22	0.39	0.71	0.37	0	0.32	0.1	0.27	0.06	0.14	0.3	1.03	0.51	0.24	0.07	0
c277985_g1	0.67	0.91	0.94	0.19	0.1	0.18	0.31	0	0.06	0.05	0.13	0.87	0	0.02	0	0.02	0	0.1	0.58	0.27	0.86	0.33	0.58	0.15
c423168_g1	0.67	0.21	0.32	0.27	0.03	0.06	0.2	0.17	0.07	0.12	0.05	0.1	0	0	1.14	0.43	0.06	0.19	3.35	1.13	0.23	0.24	0.73	0.06
c309868_g1	0.67	0.09	0.16	0.15	0	0.08	0.07	0.07	0.16	0.22	0.24	0.12	0.23	0.84	0.03	0	0.41	0.9	0.1	0.15	0.47	0.74	0.93	0.36
c827921_g1	0.67	0	0.16	1.32	1.45	1.09	0.54	2.57	2.01	1.84	1.43	7.51	10.08	1.06	2.25	3.18	2.08	4.19	0.79	0.15	0.59	1.89	0.33	2.72
c280174_g1	0.67	0	0	1.25	0	1.24	0.52	1.57	2.82	0	0.52	0.44	0	0	0	0	0	0	0	0	0	0.62	0.75	2.11
c224680_g1	0.67	0	0	0	0	0.31	0	0	0	0	0	0.67	0	0.7	0	0	0	0	0.53	0.95	0	1.44	1.74	1.34
c782135_g1	0.66	0.1	0.24	0.47	0.27	0.18	0.29	1.01	0.14	0	0.03	0.16	0.1	0.05	0	0.07	0.22	0.2	0.1	0.03	0.24	0.07	0.15	0.59
c492041_g1	0.65	0.89	0.67	0.76	0.38	1.27	0.46	0.52	0.11	2.57	0.5	0.77	0.54	0.63	0.05	0.98	0.34	1.14	0.13	0.34	0.47	0.06	0.83	0.07
c309866_g1	0.65	0.16	0.26	0.1	0	0.04	0.17	0.13	0.2	0.24	0.22	0.28	0.15	0.52	0.05	0.03	0.37	0.97	0.16	0.41	0.44	0.58	0.97	0.92
c522790_g1	0.64	0.57	0.46	0.67	0.93	2.43	0.52	0.35	0.5	0.95	0.16	1.12	1.52	1.2	0.62	1.48	1.13	2.14	0.5	2.69	1.13	1.25	1.65	1.69
c832926_g1	0.63	1.16	0.49	0.45	0	0	0.64	0.05	0.07	0.71	0.48	0.41	0.07	0.24	0.02	0.41	0.08	1.19	0.05	0.29	0.67	0.28	0.91	0.42
c530044_g1	0.61	1.91	2.43	0	0	0.57	0	0.96	0	0.52	0.47	2.01	0	0	0.41	0.39	0.49	0	1.43	1.84	0	0.56	0	0
c791673_g1	0.61	0.61	0.46	0.37	0.46	0.42	0.75	0.42	0.27	0.72	0.93	0.62	0.52	0.75	0.48	1.16	0.74	0.52	0.44	0.91	0.68	0.64	0.7	0.77
c271767_g1	0.61	0.31	0	0.61	0.19	0.52	0.62	0.66	0.54	1.2	1.14	0.45	0.75	1.04	1.02	0.18	1.49	0.95	0.56	1.53	0.34	1.9	0.66	1.16
c573324_g1	0.6	0.63	0.7	1.27	0.68	0.55	0.48	0.19	0.26	1.06	1.15	0.75	1.34	1.27	0.6	1.01	1.31	1.29	0.57	0.58	0.63	1.22	1	0.42
c262386_g1	0.6	0.61	0.19	1.23	1.73	0.37	2.86	1.12	0.42	0	0.77	0.41	0.45	0	0.27	0.42	0.66	0.18	0.16	0.18	0.18	0	0.59	0
c277987_g1	0.59	0.95	0.26	0.38	0.08	0.13	0.2	0.07	0.08	0.21	0.04	0.63	0.02	0.2	0.04	0.1	0.02	0.05	0.39	0.88	0.62	0.19	0.46	0.35
c296275_g1	0.59	0.49	0.82	0.42	0	0.27	0.16	0.32	0.14	0.49	0.68	0.07	0.07	0.14	0	0.07	0	0.09	0.68	0.67	0.5	0.15	0.37	0.45
c446430_g1	0.59	0	0.56	0.35	0	0.73	0	0.32	0	0	0.31	0	0.29	0.28	0	0	0	0	0.93	1.06	0.18	0.32	0.97	0
c771758_g1	0.58	0.34	0.31	0	0.09	0.08	0.05	0.02	0	0.05	0.09	0.19	0.07	0.26	0.14	0.18	0.13	0.14	0.38	0.15	0.05	0.09	0.03	0
c273933_g1	0.58	0.3	0.56	0.26	0	0	0	0.23	0	0.25	0	0.19	0	0.4	0	0	0	0	0.45	0.8	0.54	0	0	0
c603416_g1	0.57	1.27	0.86	0.2	0.98	1.17	1.94	0.74	0.4	0.19	0.27	0.08	0	0.24	0	0.08	0.1	0.1	0.45	0.59	0.39	0	0.76	0.86
c249469_g1	0.57	1.14	0	0.07	0	0.15	0.2	0.07	0.06	0.14	0.19	0.17	0.3	0.68	0.05	0.93	0.13	0.14	0.44	0.68	0.27	0.56	0.53	0.52
c271770_g1	0.57	0.42	0.05	0.45	0.34	0.63	0.25	0.72	0.84	1.27	0.97	0.71	0.81	0.62	0.73	0.26	1.44	0.51	0.93	0.91	0.22	1.5	0.81	1.14
c307972_g1	0.57	0	0.8	0.12	0.54	0.4	0.23	0.35	0	1.68	0.77	0.58	0.85	0.9	0.48	0.5	0.47	0.13	0.56	1.24	0	0.68	0.96	0.13
c292854_g1	0.54	0.41	0.15	0.81	1.5	0.99	0.3	0.24	0.38	0.76	0.03	0.34	0.43	1.08	0.11	0.33	0.14	0.15	0.06	0.1	0.37	0.37	2.87	0.3
c280180_g1	0.53	0.56	0	0	1.64	0.5	0	0	1.13	0	0.42	0.35	0.4	0	0	0	0	0	0	0	0	0	0.58	0.55
c460992_g1	0.52	0.4	0.37	0.23	1.12	0.73	0.94	0.63	0.18	0	0.71	1.07	0.39	0.74	1.57	0.28	5.21	0.93	0	0	0.57	1.45	0.38	0.61
c576781_g1	0.52	0.16	0.34	0.72	1.17	0.73	0.47	1.02	1.73	2.77	2.43	1.36	2.51	3.92	3	1.29	2.63	2.32	1.51	2.36	1.95	3.62	1.44	4.29
c812303_g1	0.52	0.15	0.2	0.08	0.03	0.26	0.47	0.85	0.26	0.54	0.24	0.04	0.27	0.02	0.04	0.09	0	0	0.5	1.88	1.28	0.16	0.14	0
c483918_g1	0.51	0.03	0.12	0.06	0	0.09	0.05	0.08	0.07	0.03	0.18	0.05	0	0	0	0.02	0.03	0.03	0.11	0.31	0.17	0.15	0.18	0
c800364_g1	0.5	2.13	5.27	0.6	1.95	0.36	0.49	0.17	0.3	0.09	0.9	0.56	0.89	0.2	0.47	0.8	0.15	0.16	0.36	1.14	0.41	0.32	0.74	0.19
c309963_g1	0.5	0.12	0.46	0.32	0.23	0.57	0.2	0.4	0.52	0.31	0.38	3.79	1.28	0.17	1.82	0.18	0.51	0.22	1.84	2.03	0.11	2.34	0.94	0.81
c385107_g1	0.49	1.51	1.17	0.43	0.24	0.45	0	0.79	0.69	0.21	0.76	0	0	0.86	0.16	0.17	0.4	1.32	0.96	1.12	2.47	0.41	0.99	0.96
c132606_g1	0.49	0.49	0.61	0.57	0	0	0.39	0	0	0.14	0.63	0.11	0.48	0.23	0.11	0	0.27	0.15	0	0.14	0.14	0.65	0.47	0.31
c565118_g1	0.49	0.25	0	0.22	0	0.68	0	0	0.17	1.25	0.19	0.5	1.28	3.27	0.33	1.35	0.61	0.88	0.77	0.45	0.22	1.43	0.99	0.48
c296005_g1	0.49	0.13	0.82	0.76	1.45	1.72	2.01	0.9	0.81	0.22	0.48	0.52	0.33	0.25	0.47	0.29	0.85	0.98	0.73	0.66	0.91	0.87	1.66	0.92
c440326_g1	0.49	0	1.95	0	0.5	0	0	3.11	0	0.84	0	0	0	1.03	0	4.52	1.19	0	0	5.83	0.98	0	0	1.02
c7485_g1	0.48	3.51	9.01	1.77	1.46	4.02	3.37	0	1.36	3.29	4.12	0.64	2.89	2.35	2.6	10.1	0.78	3.87	4.15	0.47	3.33	0	1.04	2.97
c820262_g1	0.48	0.38	0.12	0.16	0.18	0.21	0.05	0	0.25	0.13	0.27	0.15	0.12	0.07	0.19	0.14	0.16	0	0.37	0.26	0.29	0.22	0.61	0.58
c231578_g1	0.48	0.32	0.9	0.14	0.3	0.29	0	0.13	0	0.13	0.25	0.22	0.12	0.11	0.64	0	0	0.14	0	0	0.14	0.51	1.39	0
c803292_g1	0.48	0.28	0.67	0.74	0.47	0.93	0.45	0.5	0.61	1.15	0.26	0.86	1.24	0.73	0.35	0.43	1.24	1.19	0.63	0.39	0.27	0.44	1.32	0.96
c609626_g1	0.48	0	0	2.5	0	0.59	0.13	1.54	1.01	0.67	2.23	1.19	1.66	4.95	2.57	0	1.19	1.57	1.38	0.7	6.31	0	0	7.59
c203141_g1	0.47	0.38	0.17	0.36	0.53	0.31	0.27	0	0.3	0.04	0.73	0.42	0.31	0.7	0.28	0	0.4	0.88	0.55	0.24	0.51	0.39	0.17	0.51
c323415_g1	0.47	0.31	0.22	0.33	0.07	0.14	0.06	0.25	0.11	0.52	0.84	0.11	0.52	0.22	0.16	0.06	0.06	0.14	0	0.98	0.46	0.18	0.36	0.14
c808807_g1	0.47	0.17	0.46	0.51	0.84	0.52	0.46	0.6	0.47	0.36	0.85	0.77	1.1	0.7	0.93	0.22	1.39	0.94	0.93	0.69	1.47	1.78	1.24	2.64
c332416_g1	0.47	0.1	0.1	0.49	0.1	1.39	0.76	1.01	0.37	0.35	0.08	0.39	0.08	4	0.69	0	2.78	0.51	0.04	0	0.9	2.05	0.14	0.52
c773734_g1	0.47	0	0.46	0.48	1.24	0.09	1.87	0.79	4.7	2.66	7.02	4.24	0.96	0.68	1.13	0.8	7.02	0.59	0.55	2.19	2.3	4.73	0.18	7.66
c550558_g1	0.47	0	0.15	0	0.15	0	0	0.13	0.22	0	0	0.21	0.58	0	0	0.55	0	0.14	0.24	0.27	0	0.13	0.15	1.34
c18319_g1	0.47	0	0	0	0	0	0	0	0	0	0	0	0.35	0.22	0	0	0	0	0	0	0.55	0	0.6	0
c489681_g1	0.46	1.43	0	0	0	0	0	0	0	0	0	0.3	0.34	0	0	0	0	0	0	0	0	0	0	0.94
c297820_g1	0.46	0.77	0.63	0.34	0.23	0.09	0.45	0.53	0.33	0.08	0.33	0.38	0.25	0.46	0.27	0.56	0.31	0.52	0.34	0.28	0.2	0.4	0.42	0.31
c284034_g1	0.46	0.27	0.46	0.43	0.04	0.08	0.22	0.22	0.06	0.15	0.6	0.16	0.61	0.16	0.15	0.17	1.41	0.2	0.14	0.61	0.3	0.17	0.5	0.41
c757710_g1	0.46	0.26	1.83	0.94	1.64	0.21	0.37	0.24	0.3	0.25	0.15	0.2	1.53	0.64	2.28	0.14	2.59	1.44	0.36	0.38	0.43	1.42	0.71	0.53
c285710_g1	0.46	0	0.65	1.21	0.66	1.05	0.36	0.36	0.16	2.7	0.53	0.62	1.19	1.12	0.61	0.16	3.38	0.61	1.07	2.48	1.03	3.2	0.46	4.65
c281365_g1	0.46	0	0.07	0	0.07	0	0.18	0.06	0.21	0.13	0	0	0.06	0.11	0.3	0.27	0.19	0.34	0.06	0.13	0.06	0	0	0.35
c520877_g1	0.45	1.05	2.09	1.8	1.98	1.23	1.54	1.67	2.51	3.25	0.92	0.5	0.22	1.15	3.77	1.88	1.72	4.09	1.74	0.78	1.29	3.78	2.43	4.35
c516780_g1	0.45	0.3	0.65	0.73	0.33	0.14	0.24	0.37	0.14	0.51	0.62	0.41	0.33	0.89	0.3	0.69	0.29	0.53	0.43	0.42	0.29	0.34	0.83	0.64
c227692_g1	0.45	0	0.11	0.14	0	0	0.07	0.33	0	0.45	0.25	0.14	0	0.06	0	0.06	0	0.8	1.51	0.58	0.54	0.56	0.26	0.33
c465115_g1	0.44	0.27	0.1	0.19	0.05	0.2	0.27	0.04	0.19	0.41	0.08	0.04	0.16	0	0.44	0.04	0.14	0.1	0.13	0.5	0.14	0.17	0.2	0.1
c365559_g1	0.44	0.22	0.42	2.51	1.06	1.22	2.27	2.11	1.24	0	0	0.89	0	0	0	0	1.45	0	0.52	0	0.99	0.54	1.31	0.21
c258761_g1	0.44	0	0	1.62	4.48	4.12	2.43	1.4	1.57	2.27	2.07	5.32	3	4.65	2.7	5.28	2.51	2.38	2.44	0.43	0.87	1.97	1.43	6.81
c237424_g1	0.44	0	0	1.16	0	3.67	0.35	2.47	4.51	5.23	4.96	6.55	4.75	8.36	2.22	1.53	5.45	3.94	1.73	4.78	2.79	3.62	2.85	4.49
c463432_g1	0.44	0	0	0	0.43	1.02	0.18	0	0.16	0	0	0	0	0	0.3	0	0	0	0	0	0	0	0	0
c769071_g1	0.43	0.5	1.26	0.54	0.68	0.58	0.62	1	0.65	1.56	0.38	0.41	2.22	1.1	1.19	0.94	1.17	1.59	0.57	1.84	1.2	1.65	1.21	1.5
c522788_g1	0.43	0.45	0.42	0.44	0.44	1	0.18	0.44	0.27	0.83	0.12	0.77	0.83	0.48	0.2	0.58	0.62	1.04	0.16	0.73	0.66	0.83	1.51	0.93
c370219_g1	0.43	0	0	0	0	0	0	0	0	0	0	0	0	0	0	0	0	0	0.34	0	0.2	0	0	0.21
c249470_g1	0.42	1.59	0.03	0.23	0	0.1	0.12	0.03	0.13	0.25	0.15	0.21	0.19	0.93	0.05	1.34	0.09	0.2	0.82	2.16	1.36	0.71	0.9	0.72
c767141_g1	0.42	1.38	0.73	0.36	0.83	2.77	0.8	1.05	0.63	0.83	2.92	0.12	2.18	1.43	2.34	2.77	1.86	0.26	0.85	0.88	0.36	0.57	3.21	0.67
c574736_g1	0.42	0.06	0.28	0.15	0	1.22	0.1	0.49	0.17	0.15	1.3	0.66	0.18	2.33	0.56	0	0.45	1.39	0.19	0.1	0.3	0.69	0.22	0.55
c491006_g1	0.42	0	0.42	0	0	7.08	0	0	0	0	0.33	0	0	0.59	0	0	0.34	1.14	0	0	0	2.24	0	0
c577909_g1	0.41	0.21	1.16	1.43	1.18	2.07	0.65	0.82	0.43	1.03	2.53	1.51	1.06	0.72	3.69	0.14	0.5	6	1.44	0.55	2.19	2	0.6	0.2
c790318_g1	0.41	0.17	0.46	0.13	0.28	0.3	0.34	0.61	0.11	0.91	0.57	0.06	0.05	0.44	0.33	0.38	1.38	0.64	0.42	0.49	0.32	0.63	1.35	0.56
c349266_g1	0.4	0.71	0.43	2.64	0.38	0.59	1.31	0.99	3.62	5.66	8.86	1.91	0.5	7.1	0.2	0.2	0.48	0.06	4.74	2.84	1.07	3.65	1.81	3.85
c327836_g1	0.4	0.54	0.74	0.57	1.51	1.71	0.64	0.64	0.75	1.67	1.23	0.63	1.96	0.37	0.8	0.66	1.32	1.53	0.41	1.72	0.11	0.63	1.14	1.49
c522786_g1	0.4	0.29	0.32	0.22	0.2	0.51	0.09	0.13	0.2	0.57	0.06	0.45	0.56	0.39	0.05	0.58	0.66	1.07	0.1	0.39	0.19	0.61	0.84	0.36
c494871_g1	0.4	0.27	0.25	0.58	0	0.12	0.11	1.82	0.37	0	0.41	0.81	0	1.87	0.18	0	0.66	1.06	0.1	0.12	1.15	0.1	0	0
c563205_g1	0.4	0	0.75	0.35	0.19	0	0.32	0	0	0.17	0.15	0.4	0	0	0.13	0	0.98	0	0.16	0.53	0	0.32	0	0.19
c332356_g1	0.39	0.39	0	0	0	0	0	0	0	0	0.3	0	0	0	0	0.27	0.48	0	0.46	0.17	0.17	0	0	0.37
c203872_g1	0.39	0.26	1.09	0.56	0.98	0.36	0.1	1.57	0.37	1.53	0.2	0.7	2.97	2.1	1.56	3.21	0.86	1.27	1.21	1.01	1.57	2.45	1.24	1.34
c488311_g1	0.39	0.26	0.24	0	0	0	0.1	0.42	0	0.44	0.2	0.09	0.86	0.09	0.69	0	0.43	0	0	0.22	0.22	0.61	0.37	1.21
c817746_g1	0.39	0.12	0.14	2.37	5.13	4.53	0.86	2.97	6.2	1.49	2.82	2.21	8.43	6.96	10.33	0.79	20.86	8.94	0.69	1.91	2.13	5.82	4.49	9.55
c463739_g1	0.39	0.1	0	0.08	1	0	0.08	0.23	0	0	0.52	0.53	0.07	0	0.19	0.21	0.56	0.09	0	0.08	0.16	0	0	0.09
c170347_g1	0.39	0	0	0	0	0.36	0.15	0	0	0	0	0	0	0	0	0.54	0.32	0	0	0	0	0	0.19	0
c808689_g1	0.38	0.43	0.57	0.13	0.57	0.31	0.23	0.58	0.22	0.28	0.43	0.14	0.77	0.51	0.48	0.95	1.41	0.27	0.36	0.11	0.29	0.21	0.77	0.37
c449822_g1	0.38	0.39	1.1	0	0.75	0.35	0.59	1.19	3.45	1.92	2.05	0.75	1.12	2.37	0.76	0	1.22	4.04	0	0.36	0	0.98	0	1.14
c332424_g1	0.38	0.28	0.09	0.08	0.18	0.26	0.53	0.3	0.73	0.32	1.16	0.51	0.28	1.06	0.13	0	1.64	0.58	0.29	0.48	0.08	1.31	0.18	0.95
c309872_g1	0.38	0.1	0.41	0.05	0	0.06	0.05	0.16	0.09	0.16	0.12	0.2	0.09	0.54	0.06	0.05	0.13	0.59	0.27	0.21	0.21	0.24	0.49	0.2
c347630_g1	0.38	0.1	0.09	0.24	1.78	0.35	0	0.08	0	0	0	3.93	0.14	1.6	0.25	1.55	0	0	0.37	2.98	0	2.64	0	1.57
c539923_g1	0.38	0	0.47	0.77	0	1.52	0.71	3.27	0.45	0	1.08	1.55	0.56	4.37	0.68	0.09	0.32	3.16	0.59	0.66	1.53	2.1	1.69	0.83
c606480_g1	0.38	0	0	0	0	0.26	0.38	0.38	0	0	0	0.51	0.35	0	0	0	0	0	0	0	0	0	0	0
c508793_g1	0.37	0.95	0.89	0	0	0	0	0	0	0.16	0.15	0	0	0	0	0	0.15	0	0	1.17	1	0.46	0	0
c823730_g1	0.37	0.45	0	0.16	0.14	0.86	0.39	0.18	0.11	0	0.03	0.08	0	0	0	0.19	0.09	0	0	0	0.03	0.03	0.03	0.3
c573115_g1	0.37	0.08	0	0.13	0.91	0.35	0.06	0.3	0.79	0.19	1.22	0.56	1.82	1.69	0.7	0.38	0.56	1.19	0.7	0	0.19	0.92	0.77	0.69
c277983_g1	0.36	0.99	0.53	0.4	0.15	0.1	0.29	0.09	0.02	0.09	0.19	0.62	0.04	0.14	0.02	0.12	0	0.12	0.37	0.62	0.59	0.31	0.2	0.37
c271768_g1	0.36	0.48	0.11	0.36	0.51	0.61	0.34	0.59	1.23	1.21	1.86	2.14	1.91	1.91	1.96	0.13	1.86	2.5	0.89	1.16	0.45	2.29	0.56	1.59
c522785_g1	0.36	0.25	0.2	0.3	0.28	0.48	0.1	0.13	0.23	0.16	0.11	0.17	0.39	0.55	0.31	0.18	0.39	0.49	0.04	0.29	0.46	0.15	0.37	0.49
c429317_g1	0.36	0.05	0.62	2.39	1.69	1.96	0.67	1.43	0.87	1.17	2.96	1.84	1.49	2.45	6.79	0.22	2.55	1.88	3.35	0.13	2.44	5.31	3.71	1.36
c429315_g1	0.36	0	0.33	2.43	1.62	1.71	0.35	0.93	1.05	1.07	4.97	3.44	1.47	8.11	6.18	0.7	6.46	5.16	1.16	0.38	1.31	5.06	3.28	1.22
c567829_g1	0.35	0	1	0	0	0.32	0	0	0.24	0.59	0.27	0	0.77	1.21	0.47	1.16	0.56	0.62	0	0.98	0.33	0.3	1.44	0
c353641_g1	0.34	1.71	1.19	0.88	2.17	4.18	1.93	2.14	1.5	5.02	2.18	1.69	1.64	2.1	3.87	1.04	2.7	1.59	1.8	2.39	1.58	2.5	2.15	1.81
c304937_g1	0.34	0.51	4.14	1.18	1.78	0.16	0.94	0.27	0.83	1.28	0.52	0.34	0.75	1.43	0.68	0	1.26	1.2	0.66	0	1.04	1.49	1.15	3.7
c203873_g1	0.34	0	1	0	0.34	0	0.27	0.27	0	0	0	0	0	0.48	0.23	0	0.56	0.31	0.81	0.32	0	0	0.72	0
c573117_g1	0.34	0	0	0.49	0.75	0.16	0.05	1.44	0.44	0.38	1.15	0.78	0.67	1.37	3.12	0.29	0.38	2.53	0.62	0.14	0.85	1.39	2.53	0.73
c463438_g1	0.34	0	0	0	0	0	0	0	0	0	0	0	0	0	0.11	0	0	0	0	0.15	0	0	0	0
c516775_g1	0.33	0.08	0	0	0	0	0	0	0	0.14	0.19	0.22	0.12	0.06	0.11	0.06	0.14	0	0	0.07	0	0	0	0.07
c609630_g1	0.33	0	0	1.13	0.54	0.68	0.13	0.33	3.42	0	4.01	2.02	2.73	7.59	2.69	0.06	5.14	1.39	0.77	5.16	8.65	1.52	4.61	8.18
c296277_g1	0.32	0.43	0.4	0.09	0	0.2	0	0.6	0.15	0.27	0.41	0.29	0	0.15	0.14	0.15	0.35	0	0.83	1	0.36	0.5	0.3	0.2
c603422_g1	0.32	0	0.31	2.27	0.94	2.06	0.5	0	0.45	0	0	0	0	0	0	0	0	0.28	0.25	0	0.6	0	0	0.63
c586372_g1	0.31	1.26	0.59	0.27	0	0.72	0.5	0.75	0.44	1.44	2.41	0.63	1.04	1.31	0	0	0	0	0	0.27	0.27	0.12	2.11	1.18
c296012_g1	0.31	0.62	1.26	0.9	2.84	3.37	1.55	0.7	1.65	0.41	0.53	0.76	0.87	0.87	1.19	0.36	1.34	1.21	0.92	0.67	1.13	1.04	1.54	2.43
c488303_g1	0.31	0.15	0.36	0	0.22	0.07	0.06	0.06	0.05	0.06	0.12	0.16	0.06	0	0.15	0	0.06	0.2	0.06	0	0	0.06	0	0.07
c309874_g1	0.31	0.12	0.25	0.05	0	0.11	0.05	0.1	0.13	0.18	0.14	0.15	0.31	0.67	0.08	0.04	0.26	0.62	0.19	0.18	0.12	0.39	0.83	0.27
c574740_g1	0.31	0.1	0.29	0.13	0.05	0.48	0.17	0.42	0.29	0.09	1.64	0.35	0.27	1.65	0.66	0.04	1.04	1.24	0.28	0.13	0.56	0.35	0.52	0.66
c375850_g1	0.31	0.08	0	0	0	0.07	0.12	0	0.05	0.19	0	0	0.17	0.11	0.26	0.17	0.26	0.2	0	0.45	0	0.77	0	0.07
c775230_g1	0.31	0.07	0	0.41	0.1	0.64	0.31	0.39	0.78	0.75	1.33	0.78	0.58	1.34	0.3	0.28	1.3	0.92	0.05	0.37	0.2	0.29	0.03	1.34
c799583_g1	0.3	0.44	6.34	0.69	0.65	0.82	0.75	0.15	0.36	0.49	0.77	0.96	0.14	0.73	0.79	0.91	0.49	1.67	1.12	0.43	0.94	0.86	0.4	0.77
c296006_g1	0.3	0.06	0.62	0.73	0.62	0.62	0.83	0.1	0.55	0.05	0.05	0.04	0	0	0.08	0	0.56	0	0.05	0.2	0.3	0.46	0.89	0.33
c307959_g1	0.3	0	0.4	0.59	0.22	0.31	0.67	0.22	0.12	1.97	0.72	0.16	0.49	0.28	0.02	0.31	0.89	0.47	0.13	0.25	0.27	0.1	0	0.21
c573113_g1	0.3	0	0	0.52	0.48	0.56	0	0	1	0.17	1.57	1.38	0.75	1.36	1.35	0.22	1.77	0.81	0.32	0.26	0.09	1.26	0.96	1.13
c491011_g1	0.3	0	0	0.13	0	0	0	0.36	0	0	0	0.1	0.22	0	0	0	0	0.66	0	0	0	0	0	0
c309873_g1	0.29	0.58	0	0.08	0.27	0.18	0.16	0.16	0.68	0	0	0.07	0.36	0.55	0.06	0.14	0.56	0.26	0.83	0.41	1.4	0.9	1.82	0.27
c203140_g1	0.29	0.51	0.4	0.56	0.14	0.47	0.47	0	0	0.61	0.89	0.34	0.48	0.41	0	0	0.42	0.77	0.11	0.36	0.12	0.77	0.07	0.93
c796347_g1	0.29	0.03	0.27	0.16	0.15	0.18	0.03	0.18	0.05	0.62	0.25	0.07	0.33	0.34	0.34	0.19	0.21	0.09	0.12	0.27	0.21	0.22	0.29	0.38
c379961_g1	0.29	0	1.35	1.12	1.23	1.06	1.15	0.93	1.52	0	0	0.1	0	0	0	0.2	0	0.13	0	0	0	0.23	0.28	0
c811145_g1	0.29	0	0.07	0.03	0.14	0.03	0.12	0.09	0.18	0.62	0.51	0.1	0.03	0.42	0.2	0.16	0.31	0.46	0.26	0.12	0.94	0.28	0.67	0.76
c394773_g1	0.29	0	0	0	0.28	0	0	1.38	0.2	0	0	0	0	0	0	0	0	0	0	0.8	0	0	0.3	0
c516773_g1	0.28	0.18	0.13	0.04	0.21	0.13	0.07	0	0.13	0.15	0.18	0.09	0.14	0.19	0.15	0.13	0.12	0.2	0.14	0.08	0.04	0.17	0.25	0.13
c559111_g1	0.28	0	0.82	0	1.67	0.53	0.67	0.68	1	3.86	1.1	0.38	0.64	0.8	0.57	0.78	1.16	1.02	1.34	1.58	1.06	0.24	0.58	1.12
c429316_g1	0.28	0	0.26	0.24	0.13	0.26	0.11	0	0.1	0.47	0.43	0.66	0.52	0.39	1.96	0	0.12	0.12	0.65	0	0.24	0.22	0.27	0
c516774_g1	0.28	0	0.05	0.1	0.05	0.05	0.05	0.05	0.08	0.14	0.09	0.15	0.21	0.32	0.26	0.29	0.33	0.2	0.13	0.09	0.09	0.09	0.16	0.1
c608521_g1	0.27	0.54	0.25	0	1.29	0.49	0.42	0.85	0.37	0	0.21	0.36	0	0	0.18	0	0	0	0	0	0	0.67	0.81	2.08
c775396_g1	0.27	0.43	0.43	0.16	0.14	0.43	0.5	0.79	0.46	0.52	0.93	0.37	0.51	1.15	0.41	0.28	0.49	1.03	0.51	0.48	0.6	0.88	0.85	0.77
c385411_g1	0.27	0.21	0.57	0	0.06	0.19	0.17	0.06	0.19	0.51	0	0.28	0	0.05	0.14	0	0	0	0.53	0.06	0.11	0	0.38	0.19
c828752_g1	0.27	0.15	0.07	1.5	1.99	3.1	0.74	0.47	0.94	1.18	2.12	2.43	6.83	8.16	1.22	1.99	4.12	2.91	0.95	0.7	1.19	1.58	5.16	1.62
c502971_g1	0.27	0	0.26	1.19	1.58	0.75	0.43	1.72	0.76	0.91	2.3	0.36	1.4	0.57	0.18	0.92	1.32	2.16	1.26	0	0.75	0.45	0.27	0.26
c215912_g1	0.27	0	0	0.29	0	0.19	0	0.05	0.14	0.11	0.1	0.6	0.69	0.52	0.04	0.29	1.85	0.72	0.21	0.34	0	0.21	0.5	0.43
c600951_g1	0.26	0.54	1	0	0	0	0	0.42	0.93	1.11	0	0	0.2	0.55	0.35	0.54	0	0.47	1.23	0	0	0	0	0.26
c483919_g1	0.26	0.35	0	0	0	0	0	0	0	0	0	0	0	0	0	0	0	0	0	0.44	0	0	0	0
c832174_g1	0.26	0.14	0.13	0.05	0	0.16	0.02	0.07	0.06	0.05	0.13	0.08	0	0	0	0	0.19	0.08	0.2	0.12	0.14	0.19	0.08	0.1
c808990_g1	0.25	1.01	1.13	0.06	0.07	0.07	0.12	0.12	0.13	0.27	0.31	0.02	0.11	0.38	0.14	0.47	0.21	0.19	0.59	0.42	0.38	0.19	0.07	0.19
c494873_g1	0.25	0.41	0.99	0.7	0.85	0.6	0.2	0.8	0.35	0.21	0.57	0.45	0.06	1.56	0.16	0.76	0.82	0.8	1.02	0.76	0.69	0.25	0.23	0.15
c327317_g1	0.25	0.17	0.41	0.5	0.03	0.39	0.23	0.18	0.08	0	0.13	0.04	0	0.18	0.04	0.14	0.05	0.1	0.33	0.37	0.18	0.13	0.53	0.58
c764501_g1	0.25	0.06	0.08	0.1	0.23	0.08	0.11	0.05	0.1	0.05	0.04	0.04	0	0.08	0.06	0.04	0.05	0	0	0	0.05	0.04	0	0.1
c522556_g1	0.25	0	0.3	0	0.38	0.38	0	0	0	0	0	0.11	0.42	0.35	0	0.35	0.68	0.07	0.06	0	0	0.19	0.69	0
c490430_g1	0.24	0.08	0.51	0.68	4.68	1.02	0.13	0.38	0.84	0.13	1.96	1.24	3.09	1.67	1.69	2.1	1.25	0.49	0.19	0.2	1.59	0.55	0.29	0.36
c280875_g1	0.24	0	0	0	0	0	0	0.5	0.04	0	0	0	0	0	0	0.09	0.26	0	0.19	0.36	0	0	0.17	0.06
c385106_g1	0.23	0.47	0.65	1.01	0	1.48	0.18	1.1	0.81	0.58	0	0	0	0.64	0	0	0.75	0.2	0.54	0.62	0.62	0.94	0.23	1.11
c292856_g1	0.23	0.31	0.14	0.47	1.17	0.72	0.29	0.16	0.08	0.46	0.33	0.19	0.32	0.91	0.05	0.03	0.13	0.28	0.03	0.19	0.42	0.3	0.96	0.18
c391566_g1	0.23	0.23	0.28	0.03	0.36	0	0.56	0	0.03	0	0.09	0.05	0	0	0.1	0.06	0	0.03	0.21	0.9	0.38	0	0	0.91
c573320_g1	0.23	0.23	0.09	0.2	0.17	0.26	0.08	0	0.13	0.47	0.21	0.29	0.55	0.2	0.19	0.13	0.43	0.21	0.22	0.27	0.27	0.14	0.47	0.29
c329890_g1	0.23	0.23	0	0	0	0	1.57	0	0.05	0.06	1.33	0.41	0	0	0	0.05	0.06	0	0	0	0	0	0	1.31
c354990_g1	0.23	0.2	0.12	0	0	0.03	0.08	0.03	0	0	0.08	0.04	0.17	0	0.43	0.02	0	0.03	0.08	0	0.03	0	0.15	0.12
c264216_g1	0.23	0.12	0.43	0	0	0.32	0.74	0.09	0.16	0.1	0	0.08	0.09	0.08	0.15	0	0.29	0.93	0	0.2	0	0.09	0	0.22
c278011_g1	0.23	0	0.35	0	0.14	0.07	0	0.12	0	5.15	1.46	0.41	0.78	1.28	0.1	0.05	0.82	1.88	0.35	2.17	0.76	0.7	0.35	2.02
c574735_g1	0.23	0	0	0	0	0	0	0	0.32	0	0	0	0	0.48	0	0	0	0.41	0	0	0	0	0.69	0
c490428_g1	0.22	0.17	0.2	0.52	5.52	1.05	0.27	0.5	1.42	0.07	2.22	1.53	4.53	1.74	2.37	2.31	2.24	0.27	0.17	0.27	2.17	0.85	0.5	0.77
c277982_g1	0.22	0.07	0.2	0.12	0	0.2	0	0	0.1	0	0	0.5	0	0	0	0	0	0	0.11	0.18	0.18	0.06	0.13	0.13
c491009_g1	0.22	0.07	0	0.06	0	0.83	0.06	0.18	0.11	0.06	0.58	0	0	0.05	0	0	0.06	0.26	0.06	0.25	0.19	0.4	0.07	0.48
c625570_g1	0.22	0	0.41	0.57	0	0	0	0	0	0	0	0	0	0	0	0	0	0	0.51	0	0.59	0	0.22	0
c353639_g1	0.22	0	0	0.19	0.21	0.2	0	0	0.77	0.19	0	0.15	0	0	0.15	0.45	0	0	0	0	0.2	0.18	0.65	0.21
c320469_g1	0.22	0	0	0	0.62	0.2	0	0	0.38	0	0.08	0	0.16	0.23	0.22	0	0	0	0	0	0	0	0	0
c552679_g1	0.21	0.3	0.26	0.51	0.03	0.48	0.22	0.84	0.21	0.07	0.19	0.27	0.12	0.2	0.33	0.19	0.37	0.2	0.08	0.16	0.22	0.13	0	0.3
c323412_g1	0.21	0.11	0.3	0.55	0.2	0.2	0.09	0.86	0.22	0	0.49	0.29	0.23	0.75	0.28	0	0.18	0.09	0.41	0.27	0.36	0.74	0.4	0.2
c812850_g1	0.21	0.04	0	0.3	0.3	0.52	0.2	0.63	1.66	0.62	1.77	1.81	1.38	2.54	0.66	0.23	2.09	1.65	0.25	0.79	0.84	1.25	0.64	1.37
c786079_g1	0.21	0.02	0.08	0.45	0.44	0.67	0.26	1.06	0.88	0.34	0.7	0.33	1.05	1.41	1.65	0.4	2.84	1.25	0.16	0.34	0.24	0.49	0.68	0.96
c760667_g1	0.21	0	0.23	0.6	0.26	0.1	0.03	0.09	0.32	0.15	0.14	0.32	0.57	0.38	0.35	0.93	0.21	0.19	1.08	0.71	0.23	0.85	0.87	0.93
c463427_g1	0.21	0	0.07	0.06	0.13	0	0.06	0	0	0.06	0	0	0.26	0.2	0.05	0.05	0.36	0.13	0	0	0	0.05	0.13	0.13
c770035_g1	0.2	0.3	1.15	1.66	2.7	0.46	0.61	0.45	0.49	0.33	0.42	0.24	2.57	1.27	3.09	0.14	4.7	1.85	0.54	0.91	0.78	2.57	1.19	0.63
c84715_g1	0.2	0	1.52	0.18	0	0.19	0.16	0	0	0	0	0	0	0	0	0	0	0	0	0	0	0	0	0
c449821_g1	0.2	0	0.37	0.17	0	0.36	0.16	0.63	1.93	0.5	0.76	0.66	0.44	1.1	0.52	0	0.16	1.05	0	0.35	0	1.11	0.19	1.32
c461356_g1	0.2	0	0.06	0.11	0	0	0.11	0	0.05	0.45	0	0.05	0	0.05	0	0.05	0.06	0.18	0	0	0.06	0.05	0.18	0.06
c470837_g1	0.2	0	0	0.24	0	0.66	0.13	0.03	0.55	0.3	0.46	0.94	1.01	0.58	0.21	0.09	1.61	0.91	0.15	0.46	0.1	0.54	0.36	0.5
c779545_g1	0.19	3.26	1.49	0.56	6.37	1.7	2.38	2.37	0.31	0.37	1.63	0.21	8.29	2.81	1.75	6.07	9.87	0.15	1.43	0.14	0.67	2.33	7.8	1.65
c470825_g1	0.19	0.19	0	0	0	0.04	0	0.04	0.21	0	0.23	0.37	0.04	0.17	0.06	0.25	0.28	0.6	0.08	0.12	0	0.04	0.31	0.04
c826395_g1	0.19	0.16	0.32	0.28	0.4	0.4	0.33	0.24	0.34	0.34	0.37	0.57	0.54	0.49	0.45	0.2	0.52	1	0.27	0.51	0.42	0.32	0.69	0.36
c490429_g1	0.19	0.09	0.04	0.12	1.25	0.26	0.07	0	0.39	0.08	0.46	0.38	1.6	0.55	1.02	0.87	1	0	0.18	0.15	0.99	0.25	0.34	0.42
c278933_g1	0.19	0	0.37	0.34	0.56	0.54	0	0	0	0	0	0	0	0.41	0	0.27	0	0	0.15	0.17	0	0	0	0
c529944_g1	0.19	0	0.18	0.34	1.66	1.95	1.53	0.62	1.9	1.62	0.89	1.43	1.28	1.75	2.57	1.34	1.59	1.71	0	0.69	0.86	1.87	0.19	1.66
c262404_g1	0.19	0	0.07	1.2	0.59	2.16	0.21	0.69	2.03	0.9	3.09	2.94	2.07	3.71	0.84	0.56	3.25	1.93	0.17	0.95	0.61	1.51	0.85	1.14
c395674_g1	0.19	0	0	0.34	0.93	2.51	0.62	2.65	0.96	1.31	3.16	1.84	2.45	3.82	2.86	2.03	8.65	6.58	0.76	2.08	1.91	2.84	1.34	1.87
c345773_g1	0.19	0	0	0.21	0.14	0.36	0	0	0.07	0	0.07	0	0	0.07	0.1	0	0.04	0	0	0	0.04	0.07	0	0.13
c541988_g1	0.18	1.13	2.76	0.54	0.62	0.26	0.88	0.2	2.23	0.18	0.14	0.14	0.47	0.1	0.07	0.31	0.59	0.25	0.68	0.09	1.04	0.42	0.45	0.16
c463719_g1	0.18	0.37	0.52	0.64	0.53	0	0.29	0.88	0.39	0.16	1.14	0.25	0.54	1.16	0.25	0	3.18	1.47	1.29	0.98	1.47	1.04	1.62	2.46
c573330_g1	0.18	0.22	0.36	0.49	0.45	0.41	0.32	0	0.28	0.81	0.64	0.45	0.81	0.59	0.41	0.64	0.62	1.01	0.24	0.95	0.61	0.36	0.6	0.36
c768770_g1	0.18	0.21	0.23	0.03	0.07	0.19	0	0	0.07	0.12	0.08	0.17	0.13	0.2	0.16	0.03	0.18	0.12	0.25	0.17	0.23	0.37	0.19	0.1
c329887_g1	0.18	0.18	3.38	0.47	0.69	0	0.29	0	0	0	0	0	0.53	0.13	0.24	0.13	0	0.16	0	0	0	0	0	0
c767824_g1	0.18	0.15	0.03	0.03	0.34	0.07	0.15	0.06	0.03	0.28	0.43	0.25	0.27	0.1	0.12	0.24	0.12	0.13	0.37	0.27	0.33	0.22	0.34	0.53
c810382_g1	0.18	0.11	0.19	0.18	0.13	0.23	0.4	0.03	0.84	0.68	0.84	0.77	0.67	1.61	0.09	0.23	0.85	1.15	0.77	1.14	0.95	1.61	0.26	1.3
c235427_g1	0.18	0.07	0.14	0.09	0	0	0	0	0.15	0.18	0.06	0.2	0.24	0.39	0.17	0	0.06	0.03	0.11	0.37	0.18	0.17	0.03	0.07
c90854_g1	0.18	0.06	0.06	0.05	0.06	0.06	0	0.24	0.34	0.1	0.14	0.25	0.18	0.08	0.08	0	0.2	0	0.09	0	0	0.23	0.17	0.11
c81235_g1	0.18	0	0.44	0.05	0.06	0	0.29	1.01	0.42	0.05	0	0.16	0.09	0.12	0	0.09	0.05	0.05	0.09	0.25	0.15	0.04	0	0.11
c213328_g1	0.18	0	0.41	1.59	0.91	0.57	2.49	1.14	0.93	0	0	0.06	0	0.12	0.06	0.06	0.29	0	0.28	0	0.15	0.14	0.58	0.57
c490093_g1	0.18	0	0.33	0.77	0	0.25	0.5	0.22	0.06	1.2	0.28	0.12	0.2	0	0	0.32	0.37	0.16	0	0.08	0.53	0	0	0.25
c525581_g1	0.17	0.81	0.11	0.49	0.7	0.48	0.61	0.33	0.08	0.05	0.13	0.12	0	0.08	0	0.17	0	0	0.99	0.05	0.62	0	0.37	0.95
c565119_g1	0.17	0.17	0	0.6	0.33	0.47	0.54	0.82	0.84	0.72	0.4	0	0.51	1.56	0.68	1.44	0.56	1.37	0.27	0.45	0.6	0.14	0.17	0.33
c234708_g1	0.17	0.11	0.82	0.24	1.24	0.77	0.36	0.63	0.43	0.28	0.81	0.57	0.69	0.31	1.26	0.36	0.79	0.2	0.82	0.32	0.37	0.17	0	0.2
c489682_g1	0.17	0.06	0.11	0.2	0.05	0.26	0.19	0.19	0.04	0	0.09	0.08	0	0.53	0.04	0	0	0	0.04	0.05	0.29	0.13	0.32	0.1
c271766_g1	0.17	0	0	0.59	0.32	1.71	1.34	0.14	2.38	2.42	1.17	6.73	5	3.55	3.38	0.12	2.93	1.35	0.13	1.19	0	2.16	0.98	4.01
c258768_g1	0.17	0	0	0.29	0.48	0.16	0.67	0.68	0	0	0.26	0.11	0.12	0.83	0.11	0	0.28	0.15	1.18	0.44	0	0.67	0	0
c328527_g1	0.17	0	0	0	0.08	0	0	0.27	0	0.14	0.07	0	0.19	0	0.17	0.06	0.07	0	0	0	0	0.39	0.55	0.31
c764279_g1	0.16	0.55	0.11	0.16	0.17	0.23	0	0.19	0.02	0.21	0.16	0.19	0.2	0.11	0.17	0.25	0.13	0.26	0.14	0.38	0.39	0.1	0.27	0.12
c600958_g1	0.16	0.16	0.59	0.27	0	0.88	1.01	0.13	0.11	0.4	0	0.21	0.23	0.33	0.21	0	0.26	0.56	0.12	0	0	0.13	0.15	0
c294732_g1	0.16	0.16	0.22	0	0.07	0	0	0.13	0	0.07	0	0	0	0	0	0	0.19	0	0	0.07	0	0	0	0
c262408_g1	0.16	0.16	0	3.97	1.65	6.99	0.63	0.89	5.66	1.59	5.12	5.34	6.54	8.31	2.74	0.89	9.91	4.77	0.86	4.01	3.73	8.18	3.66	4.03
c808006_g1	0.16	0.14	0.38	0.43	0.45	0.23	0.11	0.22	0.34	0.88	0.65	0.36	1.16	0.66	1.03	0.95	0.61	0.85	0.28	0.28	0.34	0.07	0.33	0.14
c488299_g1	0.16	0.08	0.22	0	0.15	0	0.13	0.26	0	0.14	0.25	0	0	0.17	0.16	0.06	0.13	0.07	0.19	0.55	0	0.06	0.38	0.22
c327316_g1	0.16	0.05	0.33	0.19	0	0.3	0.29	0.31	0.04	0	0.06	0.02	0	0.1	0.05	0.08	0.02	0.07	0.3	0.2	0.11	0.14	0.42	0.3
c234707_g1	0.16	0	0.3	0	0	0	0	0.13	0	0	0	0	0	0	0.11	0	0	0	0	0	0	0	0	0
c264215_g1	0.16	0	0.29	0	0	0.43	0	0	0	0	0.12	0	0.12	0	0	0	0.26	0.28	0.24	0.14	0	0	0.15	0
c770116_g1	0.16	0	0.19	0.38	0.3	1.6	0.23	0.07	0.68	0.17	0.31	0.25	0.92	0.77	0.32	0.7	2.39	0.68	0.56	0.3	1.09	0.15	0.7	1.16
c262406_g1	0.16	0	0.08	5.69	2	5.14	0.79	2.39	3.86	3.64	8.22	5.25	7	8.12	1.85	0.94	10.02	5.51	3.06	3.67	3.71	5.04	2.67	4.96
c490999_g1	0.16	0	0	0.14	0.08	0.37	0.13	0.2	0.11	0	0.13	0	0	0.06	0.05	0	0.14	0.07	0	0.21	0.41	0.69	0	0.6
c565117_g1	0.15	0.31	0.71	0.13	0.43	0.14	0.12	0.24	0.53	0.38	0.23	0.82	0.56	0.96	0.51	1.28	0.25	0.68	1.19	0.4	0.27	1.33	0.29	0.86
c500631_g1	0.15	0.22	0	0	0.14	0	0.06	0.12	0.11	0.06	0.06	0	0.99	0.26	0.35	0.05	0.06	0.2	0.17	0.19	0.13	0.11	0	0.21
c586103_g1	0.15	0.15	0.28	0.26	0.72	0.14	0.36	0.48	0.21	0	1.16	0.2	0.45	0.42	0.5	0	0.75	1.2	0.35	0.26	0.79	0.6	0.15	1
c426064_g1	0.15	0.11	0.02	0.17	0.07	0.08	0.13	0.1	0.06	1.62	0.33	0.06	0.15	0.14	0.1	0.01	0.18	0.1	0.1	0.11	0.24	0.26	0.07	0.1
c273932_g1	0.15	0.08	0.21	0.2	0	0	0	0	0.05	0.13	0	0.1	0.11	0.05	0.2	0	0	0.07	0.3	0.06	0.38	0	0	0
c280685_g1	0.15	0.05	0.18	0.25	0.05	0.45	0.08	0.64	0.97	0.29	1.06	1.38	0.83	1.35	0.36	0.14	1.43	1.22	0.42	0.82	0.28	0.67	0.45	0.8
c516777_g1	0.15	0	0.05	0.18	0.05	0	0.25	0.17	0.04	0.09	0.04	0.04	0.11	0.22	0.1	0.15	0	0.09	0.2	0.13	0.21	0.12	0.05	0.05
c802690_g1	0.15	0	0	0	0.07	0.03	0.06	0.03	0.05	0.28	0	0	0.05	0.03	0.02	0.27	0.09	0.33	0	0.09	0.24	0	0	0.03
c463429_g1	0.15	0	0	0	0.05	0.04	0.04	0	0	0.08	0.04	0.07	0.07	0.31	0.16	0.21	0.32	0.04	0.11	0.04	0.2	0.07	0	0.04
c492356_g1	0.15	0	0	0	0	0	0	0	0.11	0.13	0	0	0.11	0.11	0	0	0.13	0	0	0	0	0	0	0
c304940_g1	0.15	0	0	0	0	0	0	0	0.05	0	0	0.45	0	0.05	1.22	0	0.79	0	0	0	0	0	0	0
c285537_g1	0.14	0.59	0.68	0	0	0	0	0.93	0	0	0	0.1	0	0	0.68	0	0	0	0.23	1.77	0.13	0	0	0
c759735_g1	0.14	0.24	0.23	0.21	0.16	0	0.08	0.17	0.25	0.12	0.11	0.12	0.28	0.05	0.02	0.08	0.12	0.28	0.08	0.12	0.34	0.05	0.19	0.03
c327315_g1	0.14	0.07	0.53	0.24	0	0.26	0.23	0.17	0.2	0	0.05	0.05	0.05	0.35	0.05	0.1	0.18	0.06	0.11	0.24	0.18	0	0.53	0.13
c812374_g1	0.14	0	0	0.06	0	0.03	0.03	0.03	0.1	0.06	0.03	0.37	0.16	0.18	0.07	0.03	0.21	0.13	0.03	0	0.03	0	0.1	0.03
c294730_g1	0.14	0	0	0	0.13	0	0	0	0	0.16	0.04	0.03	0.1	0.07	0	0	0	0	0.22	0.2	0.12	0	0.04	0
c759341_g1	0.13	0.16	0.06	0.16	0.12	0.22	0.35	0.11	0.22	0.26	0.42	0.1	0.17	0.25	0.27	0.22	0.39	0.38	0.26	0.11	0.16	0.36	0.17	0.32
c170346_g1	0.13	0.13	0.12	0.39	0.06	0.06	0.26	0.05	0	0	0	0	0.05	0.14	0	0	0	0.06	0	0.05	0	0	0.36	0
c226206_g1	0.13	0.13	0.08	0.04	0	0	0.07	0.04	0.02	0	0.07	0.06	0.01	0.05	0.01	0.1	0.02	0.01	0.06	0.09	0.12	0.03	0.04	0.05
c227693_g1	0.12	0.24	0.41	0.03	0.19	0.04	0	0.36	0.59	0.13	0.03	0.41	0.33	0.28	0.11	0.09	0.03	0.18	0.22	0.03	0.2	0	0	0.04
c326068_g1	0.12	0.23	0.33	0.6	0	0.21	0.19	0.09	0	0.1	0	0.71	0.17	0.24	0.31	0.08	0.1	0.21	0.72	0.2	0	0.45	0.44	0.11
c226211_g1	0.12	0.09	0.09	0.04	0	0.04	0.11	0.01	0	0.06	0.12	0.06	0.02	0.05	0	0.1	0.02	0.04	0.11	0.12	0.11	0	0.07	0
c232144_g1	0.12	0.08	0.43	0.03	0.04	0.07	0.06	0	0.22	0.71	0.62	0.13	0.2	0.03	0.2	0.33	0.13	0.14	0.06	0.13	0.03	0	0.35	0.21
c234706_g1	0.12	0.08	0.38	0.18	0.35	0.15	0.17	0.1	0.12	0.03	0.25	0.14	0.33	0.29	0.6	0.18	0.17	0.07	0.22	0	0.2	0.03	0	0
c473532_g1	0.12	0	0.05	0.9	0.49	1.68	0.19	1.38	2.8	1.92	3.44	4.05	3.2	4.17	2.97	0.42	2.4	2.18	0.55	0.79	0.39	1.52	0.65	2.24
c586125_g1	0.12	0	0	0.11	0.59	0.11	0	0.1	0.09	0	0	0.42	0	0	0.25	0.18	0.21	0.33	0.1	0	0	0.39	0.47	0
c567053_g1	0.12	0	0	0	0	0.11	0.1	0.19	0.08	0.4	0.19	0.33	0.09	0.59	0	0	0.4	0.96	0.47	0	0.1	0.19	0.8	0.45
c511533_g1	0.12	0	0	0	0	0.05	0.05	0	0	0.05	0	0	0	0.12	0.04	0.21	0.05	0.05	0.09	0	0.05	0	0	0.05
c596972_g1	0.12	0	0	0	0	0	0.1	0	0	0	0	0	0	0	0	0	0	0	0	0.21	0	0	0	0
c791550_g1	0.12	0	0	0	0	0	0	0	0	0.07	0	0	0	0	0	0.03	0	0	0	0.03	0	0	0	0
c231155_g1	0.11	0.56	0.1	0.29	0	0	0.27	0.54	0.32	0.47	0	0	0	0.08	0.3	0.08	0.37	0.4	0	0.19	0.48	0.18	0.42	0.52
c470826_g1	0.11	0.43	0.1	0	0	0	0	0	0.07	0	0	0	0	0	0	0	0	0	0.25	0.54	0.27	0	0.1	0
c227694_g1	0.11	0.25	0.23	0.12	0.27	0.03	0.09	0.06	0.53	0.15	0.17	0.34	0.34	0.3	0.17	0.16	0.15	0.35	0.31	0.09	0.44	0.05	0	0.23
c331091_g1	0.11	0.22	0	0	0.31	0	0	0	0.08	0.55	0.17	0.07	0	0.08	0.43	0.15	0	0.19	0.17	0	0	0.34	0	0
c786969_g1	0.11	0.18	0.07	0.98	0.97	0.63	0.67	0.12	0.73	0.12	0.25	0.1	0.74	0.48	0.6	0.08	0.3	0.38	0.06	0.3	0.18	0.14	0	0.87
c226212_g1	0.11	0.11	0.07	0.04	0	0.03	0.06	0.07	0.03	0.01	0.03	0.04	0.02	0.09	0	0.04	0.01	0	0.08	0.07	0.1	0.03	0.05	0.04
c374872_g1	0.11	0.04	0.03	0.19	0.14	0	0.06	0.15	0.05	0.38	0.2	0.1	0.99	0.13	0.4	0	0.03	1	0.06	0.84	0.09	0.4	0.38	0.17
c792855_g1	0.11	0	0.14	0.13	0.11	0.18	0.09	0.19	0.21	0.22	0.47	0.31	0.11	0.16	0.28	0.06	0.19	0.2	0.12	0.19	0.41	0.32	0.49	0.52
c296274_g1	0.11	0	0.1	0	0	0	0	0	0	0.09	0	0.07	0	0.07	0	0	0	0	0.08	0.09	0.18	0	0.1	0
c578524_g1	0.11	0	0	0	0.5	1.08	0	0	0.07	0	0	0.07	0	0.07	0	0	0.09	0	0.17	0	0	0.17	1	0
c596970_g1	0.11	0	0	0	0	0	0	0.09	0	0	0	0	0.08	0	0	0	0	0.29	0	0	0.09	0.08	0	0
c226209_g1	0.1	0.16	0.07	0.08	0.01	0.01	0.06	0.02	0.02	0.05	0.12	0.08	0.01	0.07	0	0.22	0.11	0.07	0.12	0.1	0.08	0.02	0.11	0.03
c328671_g1	0.1	0.1	0.37	0.09	0	0	0	0.08	0	0	0.08	0	0	0	0.07	0	0	0	0	0	0.25	0	0	0
c226216_g1	0.1	0.1	0.11	0.04	0.01	0.03	0.04	0.04	0.02	0.05	0.07	0.05	0.01	0.08	0	0.1	0.01	0.05	0	0.07	0.12	0.01	0.05	0.08
c328679_g1	0.1	0.05	0.09	0.12	0.09	0.18	0	0.3	0.09	0.1	0.09	0.12	0.09	0.22	0.06	0.09	0.2	0.19	0.28	0	0.49	0.07	0.07	0.17
c251587_g1	0.1	0	1.08	0.12	0	0	0	0.04	0.03	0.04	0	0.07	0	0.07	0.19	0	0.04	0	0.26	0.04	0.2	0.04	0	0.66
c296004_g1	0.1	0	0.28	0.26	0.09	0.18	0.56	0.16	0.07	0	0	0.07	0	0	0	0.14	0.08	0	0.08	0	0	0	0.09	0
c770679_g1	0.1	0	0.15	0.03	0.02	0.09	0.15	0.12	0.13	0.02	0.35	0.06	0.26	0.61	0.19	0.03	0.21	0.36	0.08	0.1	0.13	0.06	0.07	0.39
c280688_g1	0.1	0	0.09	1.29	0.47	1.57	0.8	1.13	3.66	0.92	2.86	5.31	3.39	5.28	1.47	0.43	3.91	3.64	0.31	1.88	1.19	3.26	2.35	2.68
c484977_g1	0.1	0	0	0.49	0.34	0.43	0.34	0	0.8	0.13	0.08	0.07	0.31	0.33	0.1	0	0.17	0	0.12	0	0	0	0.14	0.57
c780914_g1	0.1	0	0	0.11	0	0.03	0.05	0.18	0.09	0	0	0.04	0	0	0	0	0.03	0.09	0	0	0.03	0.02	0.09	0.03
c374880_g1	0.1	0	0	0.06	0.06	0.09	0	0	0.05	0.03	0.18	0	0.5	0.29	0	0	0	0.3	0.16	0.25	0.31	0.13	0	0.12
c294729_g1	0.1	0	0	0	0	0	0	0	0.07	0.08	0.07	0.03	0.04	0.07	0	0	0	0	0	0.04	0.12	0.04	0.09	0
c226208_g1	0.09	0.1	0.05	0.04	0.01	0.01	0.03	0.03	0.03	0.04	0.09	0.04	0.01	0.09	0	0.1	0.04	0.03	0.08	0.07	0.09	0.03	0.06	0.03
c304482_g1	0.09	0.09	0.17	0	0.35	0	0	0	0.13	0.16	0	0.19	0.07	0.52	0	0.2	0.31	0.25	0.29	0.08	0	0.43	0.87	0
c370215_g1	0.09	0.09	0	0	0	0.04	0	0.11	0.03	0	0	0	0.03	0	0	0	0	0	0.04	0	0.04	0	0	0.04
c809970_g1	0.09	0.06	0	0.05	0	0.14	0.07	0.1	0.06	0.12	0.02	0.04	0.26	0.15	0.26	0.06	0.4	0.45	0.09	0.1	0.6	0.33	0.05	0.19
c237428_g1	0.09	0.05	0.42	0.15	1.05	0.29	0.15	0.37	0.06	0	0.07	0.25	0.3	0.22	0.36	0.29	0.86	0.6	0.28	0	0.19	0.41	0.04	0.2
c470838_g1	0.09	0.05	0	0	0.04	0.13	0.04	0.11	0.39	0.08	0.57	0.5	0.64	0.87	0.27	0.46	1.22	0.69	0.21	0.19	0.11	0.14	0.67	0.41
c231905_g1	0.09	0.03	0	0.15	0.11	0.41	0.07	0.24	0.33	0.6	0.6	0.22	0.39	0.61	0.34	0.09	0.77	0.71	0.16	0.1	0.44	0.09	0.19	0.43
c543966_g1	0.09	0	0.09	0	0	0	0.15	0.08	0	0.16	0.07	0.06	0.07	0.2	0.19	0.2	0.16	0	0.15	0.16	0.56	0	0.18	0
c516776_g1	0.09	0	0.08	0	0.04	0	0	0	0	0.11	0.23	0.12	0.06	0.15	0.06	0.19	0.07	0.15	0.07	0.04	0.07	0.1	0.04	0.04
c796133_g1	0.08	0.27	0.11	1.24	1.14	2.12	0.47	0.31	0.81	1.03	2.01	2.18	6.76	4.7	1.07	1.86	5.06	2.24	0.45	0.41	0.75	1.39	4.34	1.07
c491004_g1	0.08	0.26	0	0	0	0.08	0.14	0.14	0	0.07	0.07	0	0	0	0	0	0	0	0.07	0.07	0.07	0.2	0.16	0.23
c231906_g1	0.08	0.04	0	0.04	0.04	0.2	0.05	0.1	0.1	0.27	0.25	0.17	0.19	0.24	0.11	0.08	0.32	0.17	0.05	0.09	0.05	0.08	0.06	0.19
c252396_g1	0.08	0	0.22	0.27	0.15	0	0	0	0	0.13	0	0.11	0	0.16	0.05	0	0	0	0	0	0	0	0.22	0
c789642_g1	0.08	0	0.1	0.16	0.25	0.35	0.4	0.83	0.4	0.38	0.47	1.34	1.45	0.61	0.68	0.74	0.66	0.5	0.06	0.03	0.06	0.46	0.24	0.38
c429314_g1	0.08	0	0	0.11	0	0.23	0.07	0.1	0.24	0.07	0.26	0.4	0.03	0.27	0.22	0.48	0.1	0.22	0.03	0.1	0	0.03	0	0.19
c446433_g1	0.08	0	0	0.07	0	0	0.19	0.12	0	0.19	0	0	0	0.05	0	0	0	0.14	0	0	0	0	0.5	0
c820585_g1	0.08	0	0	0	0	0	0	0.03	0	0	0.1	0	0	0.12	0.03	0	0	0	0	0.07	0.03	0	0.04	0
c776105_g1	0.07	0.29	0.13	0.12	0.31	0.38	0.29	0.14	0.05	0	0.26	0.08	0.78	0.05	0.27	0.37	0.69	0.28	0.13	0	0.12	0.02	0.61	0.02
c226207_g1	0.07	0.1	0.11	0.01	0	0	0.02	0.07	0.02	0.04	0.1	0.05	0.02	0.08	0.01	0.1	0.06	0.04	0.1	0.12	0.04	0.03	0.04	0.03
c370213_g1	0.07	0.07	0	0.06	0	0	0	0	0	0	0	0.05	0	0	0	0	0	0	0.06	0	0.06	0	0	0
c280692_g1	0.07	0.03	0.09	0.23	0.09	0.46	0.35	0.24	1.76	0.36	0.9	0.32	0.42	1.62	0.4	0.12	1.73	1.71	0.21	0.8	0.52	0.38	0.3	1.47
c249471_g1	0.07	0.02	0.02	0.23	0.12	1.37	0.22	0.99	3.28	1.76	8.56	2.84	3.99	4.43	0.43	0.43	6.14	3.2	0.23	0.25	0.73	0.82	2.63	2.94
c231904_g1	0.07	0.02	0	0.06	0.18	0.41	0.02	0.12	0.21	0.53	0.61	0.37	0.56	0.64	0.34	0.2	0.64	0.69	0.1	0.2	0.28	0.04	0.16	0.33
c807229_g1	0.07	0	0.26	0.33	0.19	0.29	0.06	0.06	0.07	0.2	0.13	0.26	0.26	0.29	0.32	0.1	0.09	0.4	0.3	0.11	0.14	0.1	0.16	0.22
c490096_g1	0.07	0	0	0.13	0	0.07	0.3	0	0	0.94	0.11	0.1	0.05	0	0	0.05	0.06	0.13	0	0.13	0.06	0.06	0	0
c790498_g1	0.07	0	0	0	0.03	0	0	0	0	0	0	0.02	0	0	0	0	0	0	0	0	0.06	0	0	0
c786066_g1	0.07	0	0	0	0	0.03	0.03	0.09	0.02	0	0	0	0	0	0	0	0	0	0	0	0.03	0	0	0.03
c490997_g1	0.06	0.18	0.17	0	0	0	0	0.05	0	0	0.28	0	0	0.21	0	0	0.15	0.11	0	0.55	0.2	0.36	0.11	0.43
c807236_g1	0.06	0.08	0	0.03	0.09	0.04	0	0.05	0.01	0	0.05	0	0.15	0.04	0	0.1	0.17	0	0	0.02	0.02	0.02	0.22	0.02
c832225_g1	0.06	0.03	0.06	0.03	0.18	0.12	0	0.1	0.33	0.19	0.15	0.04	0.02	0	0.02	0.05	0.18	0.22	0.02	0.03	0.03	0.26	0.14	0.11
c271330_g1	0.06	0	0.3	0.17	0	0.3	0.16	0.05	0	0.27	0.25	0	0.19	0.27	0	0.23	0	0.63	0.4	0	0.32	0.2	0.42	0.35
c827119_g1	0.06	0	0.04	0	0.02	0.02	0	0	0	0.05	0	0	0	0.03	0	0.01	0	0.02	0	0.02	0	0.01	0.02	0
c490082_g1	0.06	0	0	0.19	0	0	0.09	0.05	0	0.7	0.09	0.04	0	0	0	0.04	0.28	0.05	0.04	0.14	0	0	0	0.05
c563197_g1	0.06	0	0	0.05	0.06	0	0.05	0	0	0.05	0.1	0	0.14	0.09	0.26	0.05	0.16	0	0	0.05	0	0	0.35	0.12
c226213_g1	0.05	0.15	0.15	0.06	0	0.08	0.05	0.02	0.01	0.06	0.07	0.09	0.02	0.06	0	0.21	0.05	0.03	0.16	0.11	0.1	0.01	0.15	0.03
c226205_g1	0.05	0.11	0.06	0.03	0	0	0.04	0.08	0.01	0.05	0.1	0.14	0.01	0.08	0	0.1	0.03	0.11	0.11	0.08	0.11	0.01	0.01	0.03
c470836_g1	0.05	0.09	0	0	0	0.13	0	0.07	0.48	0	0.42	0.28	0.43	0.48	0.15	0.36	0.9	0.48	0	0.19	0	0.17	0.62	0.25
c203865_g1	0.05	0	0.09	0.17	0.05	0.09	0.04	0.04	0.07	0.04	0.11	0	0.25	0.24	0.16	0.18	0.04	0.13	0.08	0.08	0.04	0.11	0.09	0.04
c484970_g1	0.05	0	0.05	0.04	0.47	0.65	0.45	0	1.09	0.04	0.08	0.03	0.15	0.14	0.3	0	0.21	0.04	0.04	0	0	0	0.32	0.46
c470835_g1	0.05	0	0.04	0.04	0	0.3	0.08	0.04	0.13	0.08	0.25	0.61	1.07	0.26	0.03	0.1	1.06	0.21	0.18	0.12	0	0.28	0.26	0.42
c604269_g1	0.05	0	0	0.04	0	0.3	0.07	0.07	0	0.04	0.36	0.09	0.03	0.16	0.28	0	0	0.98	0	0.5	0	0.14	0.04	0.17
c413123_g1	0.05	0	0	0	0	0	0.3	0.13	0	0.35	0.24	0.11	0.04	0.18	0.14	0.08	0.13	0.19	0	0	0.13	0	0	0.19
c815776_g1	0.05	0	0	0	0	0	0	0	0	0	0	0	0	0	0	0	0	0	0	0	0	0	0	0
c525578_g1	0.04	0.6	0.06	0.39	0.69	0.19	0.31	0.26	0.12	0.18	0.22	0.07	0.03	0.02	0	0.05	0.06	0.03	0.49	0.09	0.43	0.08	0.29	0.63
c449092_g1	0.04	0.55	0.22	0.07	0	0	0	0	0.06	0	0	0.05	0.03	0.06	0.21	0.17	0.03	0	0.06	0.16	0.06	0.06	0.07	0.04
c806649_g1	0.04	0.37	0.07	0.32	0.31	0.27	0.39	0.12	0	0	0	0.18	0.05	0.08	0.15	0	0.12	0.13	0.09	0	0	0.19	0	0.13
c124678_g1	0.04	0.15	0	0.03	0	0.03	0	0	0	0	0.17	0.15	0	0.34	0.03	0.16	0	0.13	0.03	0.19	0.74	0.14	0.62	0
c569789_g1	0.04	0.04	0.1	0.13	0.1	0.03	0.03	0	0.13	0.13	0	0.1	0	0.26	0.05	0.05	0	0	0.03	0.4	0.09	0.08	0	0.1
c809976_g1	0.04	0.04	0.07	0.22	0	0.03	0.06	0.06	0.08	0.68	0.45	0.25	0.19	0.23	0.07	0.19	0.21	0.84	0.23	0.15	0.78	0.44	0.57	0.3
c769451_g1	0.04	0.04	0	0	0	0	0	0	0	0.06	0	0	0.03	0.03	0	0	0.03	0	0	0	0	0	0.1	0
c231902_g1	0.04	0	0.07	0.12	0.3	0.2	0.06	0.18	0.36	0.55	0.81	0.35	0.4	0.79	0.48	0.08	1.27	0.67	0.03	0.06	0.62	0.05	0.2	0.49
c470839_g1	0.04	0	0.04	0.32	0	0.08	0	0.24	0.29	0.03	0.13	0.34	0.4	0.18	0.14	0.15	0.9	0.29	0	0.31	0.1	0.13	0.61	0.34
c470824_g1	0.04	0	0	0.04	0	0.16	0.07	0.1	0.9	0.14	0.89	0.5	0.94	0.51	0.31	0.77	1.81	0.98	0	0.28	0.11	0.19	0.66	0.73
c195295_g1	0.04	0	0	0	0.07	0.04	0	0	0	0.03	0.03	0.03	0.03	0.11	0.1	0.17	0.03	0.1	0	0	0.03	0	0.04	0.21
c413122_g1	0.04	0	0	0	0	0	0.07	0	0	0.18	0.37	0.06	0.13	0.09	0.06	0	0.18	0.08	0	0	0	0	0.04	0
c767888_g1	0.04	0	0	0	0	0	0	0	0	0	0	0	0.03	0	0	0.03	0	0	0	0	0	0	0	0
c759254_g1	0.03	0.17	0.11	0.15	0	0.08	0	0.16	0.08	0.14	0.27	0.1	0.02	0.22	0.08	0.1	0.12	0.08	0.13	0.17	0.28	0.02	0.23	0.13
c294727_g1	0.03	0.17	0.09	0	0	0.15	0.03	0.05	0.09	0	0.49	0.43	0	0.09	0	1.95	0.03	0	0.13	0.19	0.14	0.05	0.03	0.15
c795386_g1	0.03	0.09	0.17	0.05	0.09	0.14	0.05	0.08	0.13	0.03	0.05	0.02	0.05	0.11	0.21	0.05	0.21	0.06	0.07	0.03	0.05	0.31	0.11	0.14
c426069_g1	0.03	0.09	0.06	0.13	0.11	0.08	0.07	0.09	0.01	1.59	0.11	0.06	0.12	0.17	0.07	0.11	0.1	0.17	0.14	0.16	0.11	0.34	0.08	0.22
c755640_g1	0.03	0.03	0.14	0.82	2.37	1.23	0.44	0.95	0.84	0.37	0.5	1.25	3.06	1.63	1.63	1.04	1.83	1.5	0.34	0.24	0.49	1.03	1.02	0.87
c195294_g1	0.03	0.03	0.03	0.03	0.24	0.03	0	0	0.02	0.08	0.05	0	0.07	0.09	0.3	0.29	0.05	0.14	0	0	0	0	0.06	0.09
c808386_g1	0.03	0.03	0.03	0	0.03	0.12	0	0.08	0	0	0.02	0	0	0	0	0	0.13	0	0	0	0.03	0	0	0.06
c455137_g1	0.03	0.03	0.02	0.18	0.02	0	0.07	0.26	0.08	0.2	0.1	0.04	0.42	0.09	0.16	0.14	0.2	0.26	0.04	0.09	0.11	0.1	0.46	0.19
c829663_g1	0.03	0	0.23	0.03	0	0.14	0.03	0.03	0	0	0	0.04	0	0	0.02	0.07	0.05	0	0.17	0	0	0	0.03	0
c801761_g1	0.03	0	0.12	0.03	0	0.06	0.03	0.03	0.02	0	0	0.02	0.05	0.02	0.02	0	0.03	0.03	0.02	0	0	0	0.03	0.03
c772711_g1	0.03	0	0.09	0	0.03	0	0.03	0.05	0.11	0	0.05	0	0.02	0.02	0	0.05	0.03	0.11	0.03	0	0	0	0	0.03
c823773_g1	0.03	0	0.05	0	0	0	0	0	0.04	0	0	0.02	0	0.02	0	0	0	0	0	0	0	0	0	0
c832512_g1	0.03	0	0	0.09	0.12	0.03	0.11	0.11	0.02	0	0.03	0	0	0.02	0	0	0.11	0.03	0	0	0.05	0.03	0.12	0.03
c161391_g1	0.03	0	0	0.06	0.03	0.09	0.03	0	0.05	0.06	0.05	0	0.32	0.12	0	0.02	0.06	0.09	0	0.06	0	0.03	0.03	0.06
c374885_g1	0.03	0	0	0.04	0.12	0.05	0	0	0.02	0.06	0.04	0.09	0.04	0.05	0.12	0.06	0	0.11	0.04	0.51	0.04	0.02	0	0.02
c829120_g1	0.03	0	0	0	0.03	0	0	0	0.02	0	0	0	0.02	0	0	0	0	0	0	0	0	0	0.03	0.06
c808691_g1	0.03	0	0	0	0	0	0.08	0	0	0	0.02	0	0	0	0	0	0	0	0.02	0	0	0	0	0
c776375_g1	0.03	0	0	0	0	0	0.03	0	0	0	0	0	0	0	0	0	0	0	0	0	0.03	0	0	0.03
c805525_g1	0.03	0	0	0	0	0	0	0	0	0	0	0	0	0	0	0	0	0.02	0	0	0	0	0	0
c826858_g1	0.03	0	0	0	0	0	0	0	0	0	0	0	0	0	0	0	0	0	0	0	0	0	0	0
c805609_g1	0.02	0.08	0.16	0.07	0.1	0.21	0.21	0.12	0.1	0.04	0.1	0.1	0.22	0.16	0.13	0.11	0.44	0	0.07	0.1	0.24	0.13	0.11	0.74
c823646_g1	0.02	0.02	0	0.02	0.13	0.04	0	0.02	0	0	0	0.06	0.03	0	0	0.02	0.04	0	0.04	0	0	0	0.1	0.02
c329880_g1	0.02	0	0.02	0.06	0.13	0.06	0.21	0.01	0.02	0.3	0.47	0.14	0.02	0.14	0.02	0.19	0.07	0.09	0.03	0.1	0.05	0.1	0.12	0.18
c234395_g1	0	21.67	8.16	7.97	0	0	0	0	0	0	0	10.16	0	12.49	0	0	5.85	6.57	5.71	0	0	9.34	0	0
c801545_g1	0	17.46	6.46	0	0	0	0	0	0	0	0	0	0	9.66	0	0	0	0	0	0	14.78	0	0	0
c586123_g1	0	15.76	0	18.66	0	16	0	0	0	0	0	0	0	0	0	0	67.74	0	0	0	0	0	0	0
c523432_g1	0	12.01	0	13.9	0	36.07	0	34.51	0	0	0	0	0	0	0	0	20.23	0	19.49	0	16.46	16.87	73.55	14.86
c293186_g1	0	9.1	0	0	0	26.91	0	0	0	0	0	0	0	0	0	0	0	0	0	0	0	0	0	0
c441462_g1	0	7.08	0	0	0	0	0	0	5.11	3.11	11.55	0	0	0	4.98	8.13	0	0	0	4.06	12.66	0	0	32.36
c632029_g1	0	6.88	0	0	0	0	0	0	0	0	0	0	0	0	0	0	0	0	0	0	8.91	0	0	0
c586126_g1	0	6.4	7.15	0	7.93	0	0	0	0	0	22.48	0	0	0	0	3.78	0	11.55	0	0	0	0	0	0
c197602_g1	0	5.9	1.47	0	0	2.63	0	0	0	2.44	0	0	0	0	1.93	0	0	0	0	0	0	0	0	0
c382666_g1	0	5.82	0	0	7.13	0	0	0	0	16.1	0	0	0	0	0	0	0	0	0	0	0	7.24	0	0
c205719_g1	0	5.08	0	0	0	0	0	0	0	0	0	0	0	0	0	0	0	0	0	24.08	0	0	7.02	0
c382671_g1	0	4.27	9.23	4.46	20.14	12.03	9.98	3.55	0	7.63	3.55	0	6.91	3.34	0	7.4	6.64	7.52	3.28	0	0	5	17.27	9.9
c377641_g1	0	4.14	0	6.03	0	0	3.06	0	2.85	0	0	0	0	0	0	0	0	0	0	0	0	0	0	13.48
c540275_g1	0	3.92	0	4.06	0	0	0	0	0	0	0	0	12.59	0	0	0	0	0	0	0	0	0	0	0
c285707_g1	0	3.56	1.8	0	0	0	0	1.35	1.22	5.95	0	0	0	0	0	0	0	4.55	1.33	1.9	0	1.78	0	1.91
c445179_g1	0	3.14	0	0	4.97	2.8	0	0	0	0	0	0	0	0	1.03	0	0	0	0	0	0	3.08	7.34	0
c213331_g1	0	2.67	0	0	0	0	0	0	0	0	0	0	0	0	0	0	0	0	0	0	0	0	0	0
c427593_g1	0	2.54	0	2.37	0	0	0	0	0	0	0	0	0	0	0	0.74	0	0	0	0	0	0	0	0
c293179_g1	0	2.42	0	2.12	0	1.8	2.44	1.54	0	0	0.6	0	0	0	0.52	0.78	2.84	0.35	0	1.12	0.38	0.34	0.41	0.39
c328673_g1	0	2.23	0.53	0	3.27	0	2.49	1.68	0	0	0	0	0	1.86	1.08	0.35	0.43	0	0.42	0.53	0	0	2.92	0
c285538_g1	0	2.21	1.08	1.02	0	0.98	0	0	0	0	0	0	0.8	0.74	0	0.65	0	0	1.64	0	2.27	0	0	0
c422355_g1	0	2.13	2.07	1.95	1.08	2.82	3.88	3.96	2.85	0	0	0.66	0.77	0	0	0.62	0.79	0.9	0	0	2.17	0	3.56	7.65
c586383_g1	0	1.93	0	0	0.23	0	0	0	0.17	0	0	0	0	0	0	0	0	0	0	0	0	0	0	0.23
c382667_g1	0	1.92	0	0	2.59	0	0	2.06	0	0	0.29	0	0	1.56	0.25	0	0	0	0	8.49	0	0	0	0
c828111_g1	0	1.82	1.02	1.27	0	0.33	0	0	0.75	5.69	0	0	2.11	0	2.13	3.79	2.29	3.47	3.87	1	0.67	0	0	0.71
c197607_g1	0	1.73	2.59	0	0	0.62	0.26	0.27	0.71	0	0.52	0	1.25	0.94	0.23	0.23	0.55	0	0.26	4.11	0.95	2.59	0.35	1.34
c323413_g1	0	1.72	0	3.29	0	0	0	0	1.18	4.31	2.63	0	1.28	0	0	0	0	0	1.28	0	3.74	0	2.04	1.84
c507373_g1	0	1.67	1.68	3.18	0	0	0	0	0	1.39	1.27	1.05	2.47	0	1.1	0	2.49	5.68	2.48	0	7.21	0	1.97	0
c546761_g1	0	1.55	1.44	0.57	0.84	1	1.21	1.04	2.3	0.37	1.85	0.44	0.32	2.89	0.15	4.36	0.71	0.77	0.51	3.13	0.59	0.71	1.08	3.99
c293190_g1	0	1.48	0	0.87	0	1.32	1.11	0	0.67	0	0.74	0	0	0	0	0	0	1.69	0	0.46	0	0.42	0	0
c490998_g1	0	1.45	0	0	0	0	0	0	0	0	0	0	0.15	0.43	0.14	0	0.17	0.18	0	0	0	0.17	0	0.2
c483925_g1	0	1.34	0	0	0	0	0	0	0	1.64	0	0	0	0	0	0	0	0	0	0	0	0	0	0
c483923_g1	0	1.29	0	0	0	1.71	0	0	0	0	0	0	0	0	0	0	0	0	0	0	0	0	0	0
c197600_g1	0	1.12	5.29	0.99	0	0	3.31	0.42	0	1.37	0.42	0	3.21	0	1.8	1.39	2.14	1.91	0	2.12	1.07	1.45	0	3.87
c332347_g1	0	1.12	0	0	0	0	0	2.51	0	2.76	0.84	0	5.69	0.75	2.91	2.62	1.67	0	0	0	1.15	0	0	1.16
c411668_g1	0	1.04	1.01	0	1.05	0	0	0	0	0.85	0	0.65	0.75	0.69	0.67	0.61	0	0	0	1.04	0	0	0	0
c285715_g1	0	0.99	0.31	0.29	0	1.18	0.5	0	0	0	0.5	0.21	0	0	0.64	0	0	0.57	0	0.6	0	0	0	0.32
c604268_g1	0	0.81	1.51	0	0	0.98	1.04	0.42	0	0	1.84	0	1.18	0.18	0.35	0	0.87	0.94	0.41	0.48	0	1.32	0	2.33
c578527_g1	0	0.76	0.72	0.33	0.73	0.34	0	0	0	0	2.58	0.25	0	0	0	0	0.6	0	1.16	1.4	1.77	0.32	0	0.37
c411676_g1	0	0.64	0	0	0	0	0	0	0	0	0	0	0	0	0	0	0	0	0	0	0	0	0	0
c492038_g1	0	0.62	0	0	0	0	0	0.5	0	0	0	0	0.27	0	0	0	0.2	0	0	0	0	0	0.35	0
c232970_g1	0	0.56	0.53	0	0	0	0	0	0	0	0.42	1.43	0	0	0.36	0	0.43	0.48	0	0	0	0.49	0	0
c522789_g1	0	0.51	0	0	0	0	0	0	0	0.84	0	0	1.11	0.69	0.33	0	0.4	0.88	0	0	0	0	0	2.03
c296272_g1	0	0.5	0	0	0	0	0	0	0.34	0.41	0	0	0	0	0	0	0	0	0.38	3.78	0	0	0	0.49
c830631_g1	0	0.48	2.61	0.18	0.13	0.13	0.06	0.17	0	0.17	0.27	1.03	0	0.44	0.09	0.49	0.11	0.43	0.16	0.23	0.29	0.21	0	0.31
c563204_g1	0	0.47	0	0.41	0	0	0	0	0	0	0	0	0.34	0.31	0	0	0	0	0	0	0	0	0	3.2
c498894_g1	0	0.39	0.05	0.1	0.16	0.26	0.05	0.09	0.24	0.09	0.39	0.08	0.29	0.32	0.26	0.28	0.14	0.3	0.09	0	0.14	0.47	0.36	0.15
c332354_g1	0	0.39	0	0	0	0	0	0.91	0	0	0	0	0	0	0	0	0	0	0	0	0	2.32	0.8	0
c603423_g1	0	0.38	0	0.33	0.73	0.34	0.29	0	0.26	0	0	0	0	0.26	0	0.25	0	0	0.29	0	0.35	0	0	1.11
c537293_g1	0	0.37	0.35	0.65	0	0	0	0.29	0	0.31	0.28	0	0.81	0.51	0.97	0	0.59	2.59	1.98	0.34	0	1.56	3.03	0.36
c304942_g1	0	0.35	1.46	0.3	0	0.95	0.14	0	0.36	0.15	0	0	0.13	0.36	0.35	0.6	1.14	0.46	0.13	0.46	0	1.39	0.5	1.15
c573326_g1	0	0.35	0	0	0	0	0	0	0	0.29	0.13	0.12	0.26	0.37	0	0	0.14	0	0.14	0.15	0	0.42	0	0.17
c385415_g1	0	0.34	0.32	0	0.99	0	0	0.26	0	0	0.26	0	0.75	0	0	0	0	0	0	0	0	0	0.35	0
c173673_g1	0	0.33	8.37	0.29	0	0	0	0	0	0	0	0	0	0	0	0	0	0	0	0	0	0	0	0
c285712_g1	0	0.28	0.26	0	0	0	0.65	0	0.39	0	0.21	0	0	0	0.56	0	0.23	0	0	0.25	0	0.23	0	0
c484971_g1	0	0.28	0.09	0.39	1.21	0	0.07	0.15	0.06	0.08	0	0.06	0.41	0.19	0.37	0.13	0.38	0.08	0	0.47	0.15	0.21	0.17	0.17
c296276_g1	0	0.27	0	0	0	0.73	0	0	0	0	0.41	0	0.2	0	0	0	0	0.24	0.41	0.97	0.73	0	0	0
c408630_g1	0	0.26	0.49	0.23	0	0	0.4	0.2	0.18	0	0.2	0.34	0.38	0	0.17	0	0	0	0	0.7	0	0	0	0
c455136_g1	0	0.26	0	0.22	0	0	0	0	0.09	0.22	0.1	0	0	0.27	0	0.46	0	0.23	0	0	0	0.1	0	0
c329889_g1	0	0.25	0	0	0	0	0.6	0	0	0	0.87	0.08	0	0.18	0	0	0	0	0	0.22	0	0	0	0.82
c280689_g1	0	0.23	0	0.79	0	1.24	0	1.43	5.51	1.32	2.94	3.62	4.81	4.07	1.95	0.46	4.6	3.59	0	1.61	1.82	3.67	1.34	3.47
c213418_g1	0	0.23	0	0.1	0	1.27	0	0.09	0	0	0.09	0	0.17	0	0.15	0.33	0	0	0	0.2	0	0	0.11	0
c573325_g1	0	0.22	0.12	0.33	0.16	0.2	0.14	0.11	0.03	0.51	0.33	0.15	0.38	0.49	0.35	0.22	0.29	0.46	0.2	0.14	0.21	0.43	0.63	0.2
c213435_g1	0	0.21	0	0	0	0.98	0.17	0.51	0	0	0.49	0	0	0	0	0	0	0	0	0	0	0	0.1	0
c212221_g1	0	0.2	1.13	1.57	2.3	2.21	4.28	3.51	3.09	5.9	1.08	0.27	1.48	2.1	1.87	0.28	2.96	1.42	1.09	1.43	1.07	1.78	2.56	3.07
c483916_g1	0	0.2	0	0	0	0	0	0	0	0	0	0	0	0	0	0	0	0	0	0	0	0	0	0
c818943_g1	0	0.19	0.05	0	0.19	0.09	0.06	0.06	0	0.02	0.09	0.01	0.27	0.08	0.1	0.11	0.53	0	0.04	0.02	0.02	0.1	0.19	0.07
c203866_g1	0	0.19	0	0.33	0	0	0.15	0.15	0	0.16	0.29	0.39	0.28	0.53	0.76	0.4	0.31	0.17	0.45	0	0.17	0	0	0.36
c368406_g1	0	0.18	0	0	0	0	0	0.14	0.12	0	0	0	0.13	0	0	0	0	0	0	0	0	0	0	0.33
c213329_g1	0	0.17	0.08	1.07	0.31	0.31	1.88	1.01	1.7	0	0.06	0.17	0	0	0	0.06	0.14	0.15	0	0	0	0.19	0.23	0.77
c484978_g1	0	0.17	0.08	0.15	1.06	0.16	0	0.07	0.24	0.15	0.2	0.18	0.26	0.24	0.63	0.06	0.58	0	0	0.51	0	0.13	0.08	0.24
c522557_g1	0	0.16	0.29	0	0.15	0	0	0	0	0	0	0	0	0	0	0	0	0.28	0	0	0	0	0	0
c488302_g1	0	0.16	0.22	0.07	0.08	0.22	0.13	0	0.11	0.27	0.37	0.22	0.18	0	0.05	0	0.2	0.14	0.12	0.07	0	0.12	0.3	0.15
c359969_g1	0	0.15	0	0.07	0	0	0.06	0	0	0.32	0	0	0	0.05	0	0.16	0	0	0	0.26	0	0	0.07	0
c526577_g1	0	0.15	0	0	0	1.47	0	0	0	2.2	0.67	0	0.21	0.61	0.78	0.72	1.56	0.26	0	1.77	0.76	1.84	0	0.41
c370223_g1	0	0.15	0	0	0	0	0	0.06	0	0	0	0.1	0	0	0	0	0	0	0.12	0	0	0	0.07	0.07
c827062_g1	0	0.14	0.65	0.54	0	0.58	0.28	0	0.34	0.18	0	0.24	0	0	0.98	0	0.06	0	4.3	0.12	0.99	0	0	0.64
c463426_g1	0	0.14	0.19	0.41	0.13	0.06	0.05	0.22	0.33	0.74	0.52	0.05	0.9	0.14	0	0.1	0.51	0.3	0.21	0.06	0.28	0.41	0.13	0.06
c326069_g1	0	0.13	0.36	0.44	0.12	0	0	0.1	0	0	0	0.43	0	0.09	0.08	0	0.73	0.67	0.1	0.44	0.55	0.2	0.36	0.12
c492024_g1	0	0.13	0.18	0	0	0	0	0.26	0	0	0	0.04	0	0	0	0.05	0.48	0.06	0	0	0.11	0	0.36	0
c413115_g1	0	0.13	0.12	0	0	0.06	0	0.15	0	0.16	0	0	0	0.09	0	0	0.11	0.06	0.25	0.05	0.26	0	0	0.12
c359971_g1	0	0.13	0	0.06	0	0	0.05	0.05	0	0.11	0	0.04	0	0	0	0.28	0	0	0	0.11	0	0	0.06	0
c559117_g1	0	0.12	0	0	0.34	0.33	0.57	0.38	0.25	2.48	0.18	0	0.26	0.25	0.47	0.59	0.49	0.52	0	0.61	0.51	0	0.45	0.33
c489511_g1	0	0.1	0	0	0	0.09	0	0	0	0	0	0	0	0.14	0	0	0.17	0	0.08	0	0	0.08	0	0
c822572_g1	0	0.1	0	0	0	0	0.05	0	0	0.03	0.02	0	0	0	0	0	0	0	0.05	0	0.08	0	0.09	0
c557257_g1	0	0.1	0	0	0	0	0	0	0	0.09	0	0	0.23	0.8	0.14	0.29	0.6	0.09	0	0	0.09	0	0	0
c385409_g1	0	0.09	0.17	0.08	0	0.34	0	0.15	0	0.31	0.07	0	0.28	0.39	0.06	0.2	0	0.41	0.15	0.48	0.08	0.58	0.52	0.6
c483915_g1	0	0.07	0.07	0	0	0	0.12	0	0	0	0	0	0	0	0	0	0	0	0	0	0	0	0	0
c488312_g1	0	0.07	0.06	0.06	0	1.68	0.51	0	0	0.94	1.25	0.81	0.36	0.15	0.47	0.4	0.35	1.61	0	0.12	0.47	0.48	0.19	0.45
c765849_g1	0	0.07	0	0	0	0.03	0	0	0	0.06	0	0	0	0	0	0	0	0	0.11	0	0.03	0	0	0
c455135_g1	0	0.06	0.05	0.05	0	0.05	0.13	0.31	0.23	0.14	0.17	0.04	0.29	0	0.22	0.12	0.05	0.29	0.26	0.14	0.05	0.25	0.56	0.1
c772298_g1	0	0.06	0.03	0	0	0	0	0	0	0	0	0	0	0	0	0	0	0	0	0	0	0	0	0.03
c294723_g1	0	0.05	0	0	0	0	0	0	0	0	0.11	0.13	0	0	0	0.6	0.04	0	0.15	0.16	0.12	0	0	0
c756489_g1	0	0.04	0.16	0.19	0.29	0.33	0.21	0.43	0.56	0.63	0.62	0.61	0.23	0.34	0.44	0.32	0.55	0.23	0.28	0.26	0.29	0.44	0.53	0.68
c567052_g1	0	0.04	0.14	0	0	0	0.12	0.03	0.16	0	0.14	0.2	0.22	0.31	0	0.05	0.19	0.62	0.03	0	0.18	0.08	0.24	0.03
c824446_g1	0	0.04	0.03	0	0	0	0.03	0	0	0	0	0	0	0	0	0	0.03	0.03	0	0.03	0	0.03	0	0.07
c775699_g1	0	0.04	0	0.06	0.13	0.03	0.03	0	0.03	0.21	0	0.07	0.16	0.08	0.12	0	0.54	0	0.06	0.03	0.29	0	0.03	0.03
c807490_g1	0	0.03	0.05	0.38	0.03	0.33	0.24	0.07	0.25	0.05	0.5	0.52	1	1.18	0.12	0.21	2.64	0.63	0.53	0.19	0.31	0.55	0.37	0.37
c793373_g1	0	0.03	0	0	0	0	0	0	0	0	0	0	0	0	0	0	0	0	0	0	0	0	0	0
c382673_g1	0	0	36.33	0	0	30.96	0	0	0	31.05	0	0	14.5	0	0	0	0	0	0	0	21.34	0	0	0
c586121_g1	0	0	31.9	0	0	0	11.73	0	0	0	0	0	0	0	0	0	0	0	0	0	0	0	0	16.77
c595735_g1	0	0	27.29	0	0	0	0	0	0	0	0	0	0	0	0	0	0	0	0	0	0	0	0	0
c304936_g1	0	0	24.19	0	0	0	0	0	0	0	0	0	0	38.6	0	0	0	19.37	0	0	0	14.34	0	0
c285713_g1	0	0	20.33	0	0	0	0	8.15	0	0	0	0	0	0	0	0	0	0	0	0	0	0	0	10.83
c296007_g1	0	0	19.77	0	0	0	0	0	0	0	0	0	0	0	0	0	0	0	0	0	0	0	0	0
c334632_g1	0	0	18.17	0	0	0	13.41	0	0	0	0	0	0	0	0	0	0	14.48	0	0	0	0	71.57	37.97
c10072_g1	0	0	14.07	0	0	0	0	0	0	23.86	0	0	0	0	0	0	0	33.72	0	0	32.91	0	0	0
c522782_g1	0	0	12.46	12.29	0	0	0	0	0	10.53	0	0	0	0	0	0	0	0	0	0	0	0	0	13.21
c603414_g1	0	0	10.83	0	0	9.52	0	0	0	0	0	0	0	0	0	0	0	0	0	0	0	0	0	0
c197599_g1	0	0	6.64	0	7.16	0	9.57	15.13	0	5.47	5.06	10.23	7.39	0	15.28	0	9.61	5.46	16.71	14.25	3.69	24.4	4.06	7.11
c195509_g1	0	0	6.5	0	0	0	0	0	0	0	0	0	0	0	0	0	0	0	0	0	0	0	0	0
c280758_g1	0	0	5.65	0	0	0.86	0	0	0.65	0	0	0	0	0	0	0	0	0	0	0	0	0	0	0
c296009_g1	0	0	5.57	0	6.12	0	0	0	0	0	0	0	0	0	0	0	0	0	0	0	0	0	0	0
c411671_g1	0	0	4.12	0	4.48	3.59	0	0	8.38	20.41	0	2.54	0	0	0	2.21	0	0	0	4.44	13.89	0	0	0
c197603_g1	0	0	3.93	0	0	0	0	0	0	0	0	0	0	0	0	0	0	0	0	0	0	0	0	0
c205716_g1	0	0	3.86	0	0	3.36	0	2.94	0	0	11.81	0	2.87	2.75	2.55	0	5.56	3.16	0	8.3	4.32	0	0	0
c232968_g1	0	0	2.46	0	2.62	0	0	0	0	0	0	0	3.62	0	0	0	1.79	2.04	0	0	0	0	2.95	7.85
c548780_g1	0	0	2.33	0	0	0	0	0	0	0	2.66	0	0.86	0	0	0	0	0	0	0	0	0	0	0
c608517_g1	0	0	1.81	0.63	2.54	1.1	1.32	0.19	0.34	0	0.92	0.64	0	0	0	0	1.76	0	0.37	0	0.22	1.18	0.72	1.39
c548785_g1	0	0	1.64	0	0	0	0	0	0	0	1.62	0	1.88	0	0	0	0	0	0	0	0	0	0	1.7
c308897_g1	0	0	1.52	0	0	0.29	0.5	0	0.22	0	2.21	1.69	0	0.88	0.64	0.43	2.58	0	0	0.3	0.3	0.54	0.33	2.52
c391104_g1	0	0	1.4	0	0	0	0	0	20.96	1.16	0	0	0	0	0	0	0	0	0	0	0	0	0	0
c203863_g1	0	0	1.29	1.22	0	0	0	0	0	0	0	0	0	0.88	0.85	0	0	4.43	0	0	0	2.5	0	0
c332352_g1	0	0	1.22	5.74	0	0	0.9	0	0.83	0	0	0	0.9	0	0	1.43	0	0	0	0	3.86	8.2	0	0
c490996_g1	0	0	1.21	0	0	0	0	0.13	0	0	0	0	0	0	0	0	0	0.14	0	0	0	0	0	0
c197598_g1	0	0	1.14	0	0.29	1.1	0.47	0	0	0.5	0	0	0.22	1.04	1	0.4	0	0	0	0	0	0	0	0.88
c308894_g1	0	0	1.05	0.32	0	0	0	0.85	1.27	0	0.84	0.24	5.9	2.26	0.73	0.96	1.75	0.96	4.79	1.36	0.34	3.72	1.88	0
c232854_g1	0	0	0.98	2.08	3.42	0.97	0	0	0	0	0	0	3.21	0.84	4.7	0	5.33	6.12	0	1.7	0.39	3.57	3.75	0.14
c222262_g1	0	0	0.98	0	0	0	0	0	0	1.7	0	0	1.12	0	0	0.65	1.2	0.44	0	0	0	0	0	0
c722789_g1	0	0	0.96	0	0	0	0	0	0	0.83	0	0	0	0	0	0	0	0	0	0	0	0	0	0
c491005_g1	0	0	0.9	0.12	0	0	0	0	0	0	0.11	0	0	0	0	0	0	0	0	0	0	0	0	0.13
c429311_g1	0	0	0.88	0	0	0	0	0	0	0	0	0.57	0	0	0.59	0	0	0	0	0	0	0	0	0
c296013_g1	0	0	0.79	0	0	0	0.6	0	0	0	0	0	0	0	0	0	0	0	0	0	0	0	0	0
c461031_g1	0	0	0.75	0	0.51	0.24	0.41	0	0.55	0	0	0.88	0.19	0	0.53	0.54	6.21	0.47	0.61	0.24	0.48	0	0.26	0
c203153_g1	0	0	0.72	0	0	0	0	0	0.5	6.1	0.55	3.28	0.54	0.5	0	2.26	0	0	0	2.92	0.74	1.33	0	0
c398707_g1	0	0	0.65	0.3	1.64	0.16	0	0.28	0.36	0.29	0.27	0.58	2.54	0.24	2.4	0.24	1.13	0.61	0.27	0.15	0.45	0.96	0.17	0
c449091_g1	0	0	0.57	0	0	0	0	0	0	0	0	0	0	0.21	0	0	0	0	0	0	0	0	0	0.3
c409167_g1	0	0	0.56	0	0	0	0	0	0.28	1	0	0	0	0.14	0	0.14	0.16	1.05	0	0.18	0.18	0.32	0	0
c460817_g1	0	0	0.55	0	0	0	0	0	0	0	0.76	0	0	0	0	0.14	0	0	0	0	0	0	0	0
c304931_g1	0	0	0.51	0	0.07	0.07	0	0.06	0	0	0	0	0	0	0.1	0.06	0.13	0.07	0	0	0	0.06	0	0
c460829_g1	0	0	0.45	0	0	0	0	0	0	0	1.21	0	0	0	0	0	0	0	0	0	0	0	0	0
c478339_g1	0	0	0.42	0	0	0	0	0	0	0	0	0	0	0.3	0	0	0.35	0	0	0	0	0	0	0
c478525_g1	0	0	0.39	0.12	0.26	0.38	0	0	0.97	0.23	0	0.09	0.2	0.1	0.18	0.1	0.34	0.62	0	0.12	0.12	0	1.19	0.52
c460993_g1	0	0	0.37	0	0.5	0.04	0.11	0.04	0	0	0.17	0.03	0.85	0.63	0.06	0.06	0.04	0	0.14	0.07	0	0	0	0.04
c258772_g1	0	0	0.36	0	0	0	0	0.89	0	0	0.29	0	0	0	0	0	0	0	0	0.36	0	0	0	0
c200571_g1	0	0	0.35	0	0	0	0	0	0	0	0	0	0.14	0	0.13	0	0	0	0	0.17	0	0	0	0
c463433_g1	0	0	0.26	0	0	0	0	0	0	0	0	0	0	0	0	0	0.58	0.13	0	0.37	0	0	0	0
c359972_g1	0	0	0.21	0.1	0	0.05	0.09	0.09	0	0.1	0.04	0	0.46	0.2	0	0.04	0.05	0	0.09	0.38	0.09	0	0	0
c262409_g1	0	0	0.2	4.03	1.01	4.82	0.33	1.34	7.35	1.06	9.7	6.48	6.82	12.74	4.19	0.14	15.3	7.81	1.14	6	6	7.84	4.34	10.88
c280687_g1	0	0	0.19	0.53	0.13	0.45	0	0.79	1.31	0.41	1.71	1.75	1.12	1.12	0.05	0.3	1.15	1.35	0.38	0.52	0.29	0.64	0.58	0.95
c574738_g1	0	0	0.19	0	0	0.56	0	0.16	0.42	0	1.24	0	0	0.42	0.27	0	0.33	0.18	0	0.18	0	0	0	0.58
c326006_g1	0	0	0.17	0.16	0	0	0.15	0.15	0.13	0.31	0	0.5	0	0.13	0.49	0	0.15	0	0	0	0	0	0	0.35
c323411_g1	0	0	0.17	0	0	0	0	0	0	0	0.28	0	0	0	0	0	0	0	0	0	0	0	0	0
c294725_g1	0	0	0.15	0	0	0.05	0	0	0	0	0.25	0	0	0	0	0.92	0.04	0	0.08	0.13	0.09	0.04	0.05	0.05
c203864_g1	0	0	0.15	0	0	0	0	0	0	0	0	0.11	0.12	0.11	0	0.34	0.53	0	0	0	0	0.13	0	0
c327318_g1	0	0	0.14	0	0	0	0	0	0	0	0.34	0	0	0	0	0	0.48	0	0	0	0	0	0	0
c280694_g1	0	0	0.13	0.17	0.03	0.28	0.3	0.19	0.74	0.23	0.6	0.16	0.5	0.77	0.23	0.22	1.14	0.63	0.05	0.59	0.59	0.31	0.16	1.54
c413118_g1	0	0	0.13	0	1.27	0	0	0.22	0.28	0	0	0	0	0	0.27	0	0.22	0	0	0	0	0	0	0
c511547_g1	0	0	0.12	0	0	0.25	0.11	0	0.19	0.22	0	0.23	0.05	0.14	0.04	0.14	0	0.06	0.16	0.11	0.11	0	0.56	0.31
c790506_g1	0	0	0.11	0	0	0	0	0	0	0	0	0	0	0	0	0	0	0	0	0	0	0	0	0
c516772_g1	0	0	0.09	0	0	0.09	0	0.04	0.03	0.12	0.04	0.1	0.1	0.33	0	0.14	0.12	0.04	0.07	0.04	0.08	0.07	0.04	0.08
c470828_g1	0	0	0.09	0	0	0.09	0	0	0.07	0	0.16	0.27	0.15	0.21	0.2	0.07	0.17	2.06	0.16	0.17	0	0	0.09	0.09
c600954_g1	0	0	0.09	0	0	0	0.25	0.08	0.07	0.17	0.08	0	0.6	0.29	0	0.07	0	0	0	0.52	0	0	0	0
c281368_g1	0	0	0.08	0.15	0.25	0.08	0.36	0.07	0.06	0	0	0	0	0.5	0	1.01	0.15	0	0.41	0.38	0.07	0.14	0	0.24
c235426_g1	0	0	0.08	0.15	0	0	0	0	0	0	0.07	0.06	0	0.31	0	0.06	0.07	0.08	0.07	0.3	0	0.07	0	0.08
c383179_g1	0	0	0.08	0	0.25	0	0	0.22	0.13	0.07	0	0.12	0.2	0.31	0.24	0	0	0.24	0.21	0.99	0.08	0.41	0.17	0.08
c573118_g1	0	0	0.07	0.6	1.12	0.19	0.06	0.34	1.18	0.06	1.19	0.96	0.41	2.87	6.36	0.15	2.05	1.62	0.16	0	0.88	3.6	3.9	0.64
c764263_g1	0	0	0.07	0.06	0	0	0	0.03	0	0.09	0	0	0.03	0	0	0	0	0	0	0.03	0	0.08	0	0
c395670_g1	0	0	0.05	1	0.87	1.94	0.24	0.66	3.36	0.64	2.61	1.32	5.28	3.7	5.51	0.55	13.53	8.42	0	2.93	3.73	6.04	4.25	7.44
c726339_g1	0	0	0.05	0	0.05	0.3	0.04	0	0.04	0	0	0	0	0.12	0	0.04	0	0.05	0	0.05	0.23	0	0	0
c490090_g1	0	0	0.05	0	0	0.05	0.28	0	0	0.38	0	0.31	0.08	0.04	0	0.04	0.05	0.15	0	0.1	0	0.09	0	0
c772421_g1	0	0	0.05	0	0	0	0	0	0	0	0.04	0	0	0	0	0	0	0	0	0	0	0	0	0
c790179_g1	0	0	0.04	0.04	0.02	0	0.02	0	0.02	0.02	0.02	0.02	0.02	0.07	0	0	0	0.06	0	0.12	0	0	0.02	0
c329888_g1	0	0	0.03	0	0.27	0.03	0.12	0	0.02	0.05	0.27	0.16	0.04	0.04	0.06	0.36	0.07	0.03	0.07	0.1	0.05	0.51	0.13	0.24
c329883_g1	0	0	0.03	0	0.26	0.06	0.2	0.03	0	0.06	0.87	0.19	0.1	0.07	0.07	0.31	0.09	0.09	0	0.17	0.17	0.21	0.06	0.19
c329884_g1	0	0	0.02	0.03	0.08	0.05	0.14	0.01	0.04	0.15	0.25	0.02	0.01	0.06	0	0.27	0.03	0.03	0	0	0.03	0.21	0.08	0.3
c815589_g1	0	0	0.02	0	0	0	0.02	0	0	0	0	0	0	0	0	0	0.02	0	0	0	0	0	0	0
c809956_g1	0	0	0.02	0	0	0	0	0	0	0	0	0	0	0	0.02	0	0	0	0	0	0	0	0	0
c775442_g1	0	0	0.02	0	0	0	0	0	0	0	0	0	0	0	0	0.04	0	0	0	0	0	0	0	0
c335298_g1	0	0	0	14.35	0	0	0	0	0	0	0	0	0	0	0	0	0	0	0	0	0	0	18.98	0
c320462_g1	0	0	0	12.19	0	3.67	0	3.23	0	0	0	0	0	0	0	0	0	0	0	0	0	0	0	0
c658593_g1	0	0	0	8.31	0	0	0	0	0	0	0	0	0	0	0	0	0	0	0	0	0	0	0	0
c232142_g1	0	0	0	6.96	5.24	0	0	0	2.39	0	0	0	5.57	2.12	2.18	0	0	2.79	3.43	4.35	0	0	0	0
c329881_g1	0	0	0	6.65	0	0	2.5	7.9	0	0	0	0	0	0	0	0	2.5	0	0	0	0	10.95	0	0
c470832_g1	0	0	0	6.03	0	0	0	0	1.43	0	0	3.93	0	0	0	0	0	0	0	0	0	0	7.55	0
c151510_g1	0	0	0	5.85	0	0	0	0	0	0	0	0	0	0	8.02	0	0	0	0	0	0	0	0	0
c521676_g1	0	0	0	4.16	0	3.75	3.11	0	5.85	0	0	2.66	3.22	15.51	0	0	9.31	0	0	0	0	0	0	0
c563199_g1	0	0	0	3.8	4.28	0	0	0	0	3.25	0	0	0	0	0	0	0	0	0	0	0	0	0	0
c92095_g1	0	0	0	3.37	3.73	0	1.4	0.47	0	0.52	4.23	0	0.45	1.26	0	0	0	0.54	0.47	0	0.61	0	0	0
c577906_g1	0	0	0	1.83	0	0	0	1.45	0	7.97	4.38	0	0	3.97	6.32	0	1.42	4.86	0	0	0	1.93	2.29	0
c224692_g1	0	0	0	1.57	1.74	0	0	0	0	0	0	0	0	0	0	0	0	0	1.29	0	0	0	0	0
c130982_g1	0	0	0	1.39	0	1.31	0	0	0	0	1.11	0	0	1	0	0	0	0	0	0	0	0	0	1.55
c426076_g1	0	0	0	1.27	0	2.5	0.52	0	0	6.35	2.1	1.33	1.52	0.94	0	0.43	3.75	3.01	2.64	3.44	4.85	5.01	1.51	1.42
c128739_g1	0	0	0	1.17	0	0	0	0	0	0	0	0	0	0	0	0	0	0	0	0	0	0	0	0
c212225_g1	0	0	0	1.14	0	0	0	0	0	0.36	0	0	0.31	0	0	0	0	0	0	0	0	0.37	0.44	0
c145967_g1	0	0	0	1.11	0	0	0	0	0	0	0	0	0	0.83	0	0	0	1.6	0	0	0	0	0	0.62
c262407_g1	0	0	0	1.06	0.15	0.99	0.49	0.49	1.4	0.65	2.72	1.45	1.93	2.15	0.61	0.22	3.93	1.36	0.24	1.07	0.67	2.32	0.89	0.72
c514251_g1	0	0	0	1.03	0.28	0	0.46	0.23	0	0	0	0	0	0	0	0	0	0.26	0	0	0	0	0	0
c483921_g1	0	0	0	0.92	0	0	0	0	0	0	0	0	0	0	0	0	0	0	0	0	0	0	0	0
c279930_g1	0	0	0	0.86	0	0.84	0	0	0	0	0	0.59	0	0	2.44	2.24	0	0	0	0	0	0	0	4.83
c92094_g1	0	0	0	0.85	0	0.43	0.36	0	0	1.18	1.08	0	0	0.32	0	0	0	0	0.36	0.45	0	0.41	0	0
c520881_g1	0	0	0	0.74	0	0	0	0	0.2	0	0.22	0	0	0	0	0	0	0	0	0	0	0	0	0
c510162_g1	0	0	0	0.73	0	0	0	0	0	0	0	0	1.16	0	0	0	0	0	0	0	0	0	0	0
c502338_g1	0	0	0	0.71	0.26	0	0.21	0.21	0	0	0	0	0	0	0.36	0	0	0	0.21	0	0	0	0	0
c374875_g1	0	0	0	0.63	0	0.08	0.32	0.12	0	0.66	0.04	0.14	0.4	0.34	0.43	0.35	0.02	0.1	0.04	0.42	0.02	0.21	0.03	0.1
c728030_g1	0	0	0	0.55	0	0	0	0.46	0	0	0	0.78	0	0	0.4	0.38	0	0	0.93	0	0	0	1.31	0
c562883_g1	0	0	0	0.46	0	0	0	0	0.05	0.06	0.12	0	1.07	0.43	0.05	0	0	0.27	0.24	0.39	0	0	0.07	0
c597326_g1	0	0	0	0.4	0.44	0	0	0	0.08	0	0	0.08	0	0.4	0	0	0	0	0.09	0	0.39	0	0	0.32
c231156_g1	0	0	0	0.38	0	0	0	0	0.08	0	0	0	0.81	0.54	0.22	0	0	0.48	0.09	0.47	0	0	0	0
c391102_g1	0	0	0	0.37	0.83	0	0	0	0	0.35	0	0.27	1.54	1.15	2.78	2.46	3.67	0.37	0	0	0	0	0	0.42
c602800_g1	0	0	0	0.36	0.78	0.51	0.11	0.44	1.07	0.12	1.92	0.65	3.46	1.55	2.76	0.39	6.85	2.82	0	0.48	0.95	1.63	1.45	2.46
c271331_g1	0	0	0	0.34	0	0	0	0.16	0	0.49	0	0	0	0	0	0	0	0.17	0	0	0.35	0	0.57	0.19
c271772_g1	0	0	0	0.34	0	0	0	0	0.27	0	0	1	1.12	0	0.51	0.5	0	0	0	0	0.36	0	0.4	0
c557240_g1	0	0	0	0.33	0.48	0	0	0	0	0	0	0	0.94	0.72	0.17	0	0.11	0	0	0	0	0	0	0
c323223_g1	0	0	0	0.3	0.08	0.08	0	0.07	0	0.22	0.14	0	0.13	0	0.18	0	0	0.08	0	0	0.44	0	0	0.08
c328674_g1	0	0	0	0.26	0	0	0.47	0.24	0	0.76	0.23	0.6	1.11	0	0	0	0	0	0.23	0.83	0	0	0	0
c183902_g1	0	0	0	0.25	0	0	0	0	0	0.23	0	0	0	0	0.37	0.38	0	0	0	0	0	0	0	0
c463437_g1	0	0	0	0.21	0.71	0.45	0	0	0	0	0	0	0	0.51	0	0	0.2	0.22	0.19	0	0	0	0	0
c430277_g1	0	0	0	0.21	0	0	0	0	0	0	0	0.16	0	0	0	0	0	0.64	0	0	0	0	0	0
c274663_g1	0	0	0	0.19	0.32	0.83	1.08	0.72	0.16	0	0	0.15	0	0	0	0	0	0	0	0	0	0.09	0	0.42
c525579_g1	0	0	0	0.18	0.26	0.06	0.06	0	0.25	0	0.32	0.05	0.1	0	0	0.05	0.06	0.25	0.71	0.06	2.1	0	0.45	0.38
c274662_g1	0	0	0	0.17	0.55	0.35	0.61	0.31	0.27	0	0	0	0	0	0	0	0	0	0	0	0.34	0.31	0	0.36
c446429_g1	0	0	0	0.16	0	0.33	0	0	0	0	0	0	0	0.06	0	0	0	0.32	0	0	0	0	0.34	0
c353633_g1	0	0	0	0.14	0.47	1.37	0	0.66	0.12	0.28	0	0.11	0.12	0	0.11	0.23	0	0	0	0	0	0.13	0.48	0.47
c198106_g1	0	0	0	0.14	0.47	0	0	0.4	0.69	1.11	0	0.22	0	0	0.22	0	0.14	0	0	0	0	0.13	0	0.16
c215910_g1	0	0	0	0.14	0	0.1	0.04	0.04	0	0	0.08	0.07	0.12	0.04	0.07	0	0.27	0.14	0.08	0.05	0	0.04	0.1	0.1
c502337_g1	0	0	0	0.14	0	0	0.13	0.77	0	0	0.12	0	0	0	0	0	0.13	0	0	0	0	0	0	0
c455134_g1	0	0	0	0.13	0	0	0.06	0.3	0	0	0.11	0	0.11	0.05	0.15	0	0.06	0.13	0.29	0.37	0	0.11	0.34	0
c769305_g1	0	0	0	0.11	0.33	0.15	0.09	0.07	0.13	0.04	0.05	0.03	0.4	0.06	0.27	0.03	1.17	0.32	0.03	0.02	0.11	0.25	0.22	0.2
c759231_g1	0	0	0	0.11	0.04	0.04	0	0.04	0.06	0.04	0.03	0.12	0	0.09	0.15	0	0.11	0	0.03	0	0.04	0.07	0.12	0.04
c203874_g1	0	0	0	0.09	0	0.05	0	0	0.12	0.05	0.04	0	0.04	0.16	0.15	0	0.09	0	0	0	0.09	0	0.36	0.05
c395675_g1	0	0	0	0.08	0	0	0	0	0.14	0	0	0	0	0	0.07	0	0	0	0	0.08	0	0	0	0
c760598_g1	0	0	0	0.06	0.13	0.13	0	0.06	0	0.12	0	0.1	0.05	0.05	0	0	0.18	0.38	0	0.06	0	0	0	0.39
c800610_g1	0	0	0	0.06	0	0.09	0	0.03	0.09	0.06	0.26	0.18	0.12	0.19	0	0.22	0.2	0.06	0.13	0	0.05	0.03	0.03	0.03
c161393_g1	0	0	0	0.04	0	0	0	0.03	0	0.03	0.13	0.03	0.18	0.23	0	0	0.1	0.11	0	0.03	0	0.03	0	0.15
c569778_g1	0	0	0	0.03	0.03	0	0	0	0	0.39	0	0.07	0.02	0.12	0	0.05	0	0	0.05	0.44	0.03	0	0.09	0
c569783_g1	0	0	0	0.03	0.03	0	0	0	0	0.36	0	0.08	0	0.28	0	0.02	0.03	0.03	0	0.08	0	0	0.08	0.03
c774882_g1	0	0	0	0.03	0	0.03	0.06	0.03	0	0	0.03	0.05	0.03	0.12	0	0	0.03	0.03	0	0	0.03	0.03	0.03	0.16
c770919_g1	0	0	0	0.03	0	0	0	0	0.06	0	0	0	0.02	0.02	0.02	0	0.03	0	0	0	0	0	0.03	0
c804196_g1	0	0	0	0.03	0	0	0	0	0	0	0	0	0	0	0	0	0	0	0	0.03	0	0.03	0	0
c826684_g1	0	0	0	0.02	0	0.03	0	0	0	0.02	0.02	0	0	0	0.02	0.02	0	0.02	0	0	0.05	0	0	0
c546747_g1	0	0	0	0	28.18	0	0	0	0	0	0	0	0	0	0	0	0	0	25.95	0	0	0	0	0
c304935_g1	0	0	0	0	23.88	0	30.76	0	14.59	0	34.52	0	33.37	17.5	0	0	45.03	16.54	0	0	0	0	27.31	0
c546755_g1	0	0	0	0	15	11.32	0	0	0	0	0	8.34	0	0	0	34.81	9.51	21.17	0	0	0	0	0	14
c635670_g1	0	0	0	0	11.09	0	0	0	0	0	0	0	0	0	0	0	0	0	0	0	0	0	0	0
c107697_g1	0	0	0	0	7.32	5.72	0	0	0	0	10.37	0	10.08	4.97	0	0	0	0	0	0	0	0	0	0
c181721_g1	0	0	0	0	6.86	0	2.3	9.66	12.91	2.62	0	0	2.36	4.48	0	0	0	0	2.29	0	0	6.66	3.89	0
c280173_g1	0	0	0	0	6.29	2.67	2.19	2.26	5.07	1.24	0	0.94	0	0	0	0	0	2.54	1.11	1.57	0	0	5.23	15.8
c512451_g1	0	0	0	0	5.51	1	0	0	0	0	0.84	1.43	4.45	3.76	0	2.45	0.86	2.41	0	0	0	0.97	2.95	1.12
c498610_g1	0	0	0	0	5.04	0	0	0	0	0	0	0	3.46	0	0	0	0	0	0	0	0	0	0	0
c280691_g1	0	0	0	0	3.95	0	0	0	0	0	0	0	0	0	0	0	0	0	0	0	0	0	1.45	0
c395213_g1	0	0	0	0	3.51	0	0	0	0	8.04	0	2	0	9.16	0	3.53	0	5.35	0	0	0	0	0	0
c237797_g1	0	0	0	0	3.36	5.19	3.07	2.5	0	1.37	4.98	0.52	19.88	17.27	0.54	5	3.78	1.42	0	0	0.84	0	13.66	0
c279933_g1	0	0	0	0	2.95	1.26	0	0	0.95	9.31	5.3	0	8.25	0	0.92	2.44	4.2	2.39	5.23	0	0	0	0	0
c429325_g1	0	0	0	0	2.42	0	0	0	0	0	0	0	0	0	0	0	1.96	1.08	0	0	0	0	0	0
c366076_g1	0	0	0	0	1.64	0	1.8	0	0	12.02	3.04	0	4.71	4.35	0.53	6.86	1.23	4.16	0	0.81	0.81	1.47	0	2.48
c264217_g1	0	0	0	0	1.5	0	0	0	0	0	0	0	0	0	0.93	0	3.2	1.21	0	0	0	0	0	0
c328681_g1	0	0	0	0	1	0	0	2.93	0	0	0	0	0	0	0	0	0	0	0.73	0.98	0	0	0	0
c426060_g1	0	0	0	0	0.93	0	0.67	0	0	0	0	0	0	1.23	0	0	0	0	0	0	0	0	2.03	0
c613074_g1	0	0	0	0	0.93	0	0	0	0	0	0	0.58	0.66	0	0	0	1.38	0	0	0	0	2.53	1.01	0
c323409_g1	0	0	0	0	0.88	0	0	0	0	0	0	0	0	0	0	0	0	0	0	0	0	0	0.46	0
c610243_g1	0	0	0	0	0.79	0.99	0.21	0.21	0.19	0	0	0.9	0.2	0.19	0.54	0.18	0.22	0.72	0	0.5	0.75	0	0.27	0.53
c258762_g1	0	0	0	0	0.78	0	0	0.31	0.55	0.33	0	0.78	0.29	0	0	0	0.32	1.04	0.31	0.37	0.38	1.02	0.82	1.18
c413133_g1	0	0	0	0	0.72	0.53	0	0	0	0	0	0.13	0	0	0.19	0	0	0	0	0	0	0	0	0
c440904_g1	0	0	0	0	0.62	0	0	0	0	0	0.49	0.21	0	0.88	0.42	0	0.26	0.56	0	0	0	0.27	0	0
c463431_g1	0	0	0	0	0.52	0	0	0	0	0	1.19	0	0	0.36	0	0.33	0.41	0	0.8	0	0.51	0	0	0
c222264_g1	0	0	0	0	0.47	0	0	0	0	0	0	1.24	0	0	0.31	0	0	0	0	0	0	0	0	0
c413126_g1	0	0	0	0	0.45	0.33	0	0	0	0	0	0.4	0	0	0.08	0	0	0	0	0	0	0	0	0
c610246_g1	0	0	0	0	0.36	0.69	0	0	0.39	0	0.57	0	0.41	0	0.12	0.52	0.61	0	0	0	0.66	0.3	0	0.18
c492755_g1	0	0	0	0	0.27	0	0	0	0.19	0	0	0	0	0.58	0	1.32	0	0.25	0.43	0	0	0	0	0
c366226_g1	0	0	0	0	0.26	0	0	0	0.74	0	0	0	0.39	0.37	1.23	0	1.72	1.17	0	0	0	0	0.27	0
c321090_g1	0	0	0	0	0.25	0	0	0.21	0	0	0	0	0	0	0	1.42	0	0	0	0	0	0	0	0
c537294_g1	0	0	0	0	0.24	0	0.39	0	0	0	0.19	0	0	0.52	0	0	0	0.22	0.19	0	0	0.62	0.5	0
c383177_g1	0	0	0	0	0.24	0	0	0.34	0.59	0	0.2	0.98	0.19	0.18	0.11	0.06	0.42	0.15	0.07	0.43	0.07	0.26	0.08	0.16
c383176_g1	0	0	0	0	0.16	0	0.07	0.35	0.06	0	0.2	0.06	0.13	0.12	0.11	0.06	0	0.84	0	0.15	0.14	1.19	0.16	0.39
c383178_g1	0	0	0	0	0.15	0.15	0.52	0	0.29	0.07	0.19	0.44	0.48	0.11	0.32	0	0.41	0.36	0	0.14	0.41	0.87	0	0.3
c510160_g1	0	0	0	0	0.15	0	0	0	0	0.13	0.18	0	0.17	0	0.1	0.06	0.2	0	0.06	0	0	0.24	0	0
c366227_g1	0	0	0	0	0.06	0.13	0	0.11	0.19	0	0.26	0.05	0.2	0.14	0.54	0	0.4	0.24	0	0	0	0.1	0	0.06
c366225_g1	0	0	0	0	0.06	0.12	0	0.11	0.19	0.06	0.05	0.05	0.3	0.33	0.41	0.15	0.39	0.54	0	0	0	0.16	0	0.19
c370214_g1	0	0	0	0	0.05	0	0	0.04	0	0	0.08	0	0	0	0	0	0	0	0.12	0	0.13	0	0.05	0
c827856_g1	0	0	0	0	0.03	0.03	0	0	0.03	0	0	0	0	0	0	0	0	0	0	0	0	0.03	0	0
c757837_g1	0	0	0	0	0.03	0.03	0	0	0	0	0	0	0	0	0	0	0	0.06	0	0	0	0	0	0
c161392_g1	0	0	0	0	0.03	0	0.03	0	0.03	0.06	0.06	0	0.08	0.05	0	0.05	0.06	0.13	0	0.03	0	0.03	0.03	0.03
c776729_g1	0	0	0	0	0.03	0	0	0	0.02	0.03	0	0.02	0	0.02	0	0	0	0	0	0	0	0.02	0	0
c802206_g1	0	0	0	0	0.02	0.08	0	0	0.06	0.07	0.02	0.25	0.06	0.18	0.15	0.02	0.13	0	0.07	0.04	0.04	0.18	0.22	0.04
c804622_g1	0	0	0	0	0.02	0.02	0	0	0	0	0	0	0	0	0	0	0	0	0	0	0	0	0	0
c699369_g1	0	0	0	0	0	25.92	0	4.67	4.09	0	9.34	3.71	0	13.34	0	9.54	8.6	0	4.23	6.48	0	0	0	12.86
c280179_g1	0	0	0	0	0	17.09	0	0	0	0	16.65	0	0	0	0	0	0	0	0	0	0	0	0	0
c335295_g1	0	0	0	0	0	14.05	0	0	0	0	94.64	0	0	13.57	11.56	8.67	0	0	0	0	0	0	64.8	0
c212218_g1	0	0	0	0	0	10.09	0	0	0	0	0	0	0	0	0	0	0	0	0	0	0	0	0	0
c198099_g1	0	0	0	0	0	5.86	0	0	0	0	0	0	0	0	4.58	3.59	0	0	0	0	0	0	0	7.28
c390485_g1	0	0	0	0	0	4.6	3.83	4.11	7.23	0	4.12	6.57	0	3.89	0	11.3	0	0	0	11.47	0	0	0	0
c567823_g1	0	0	0	0	0	3.36	0	0	0	0	0	0	0	0	0	0	0	0	0	0	0	0	0	0
c198107_g1	0	0	0	0	0	2.97	2.44	0	0	0	5.17	0	2.52	2.39	4.46	0	0	0	0	0	3.77	0	4.16	7.26
c574734_g1	0	0	0	0	0	2.05	0.57	0	1.04	0	1.15	0.97	0	2.57	0	0.93	0	3.94	0	0	0.76	0	0	4.67
c539914_g1	0	0	0	0	0	1.79	0	0	0	0	0	0	0	0	0	0	0	0	0	0.07	0.07	0	0.51	0
c539912_g1	0	0	0	0	0	1.78	0	0	0	0	0	0	0	0	0	0	0	0.12	0	0	0.12	0	0.58	0
c522784_g1	0	0	0	0	0	1.68	0	2.86	0	0	0	0	4.18	1.3	0	2.14	0	0	0	2	2.05	0	0	0
c280176_g1	0	0	0	0	0	1.16	0	0.49	0	0	0	0	0	0	0	0	0	0	0	0	0	0	0	0
c234710_g1	0	0	0	0	0	1.02	0	2.58	0	0	0.86	0	1.67	0	0	0	0	1.95	0.85	0	0	0	0	0
c197611_g1	0	0	0	0	0	1.02	0	0.86	0.77	0	0	0.72	0	0	0.75	2.01	0.86	5.85	0	1.17	0	1.08	1.3	0
c271771_g1	0	0	0	0	0	1.01	0.83	0	0	0	0	0	0	0	0	0	0	0	0	2.31	0	0	0	2.35
c394780_g1	0	0	0	0	0	0.86	0	0.36	0	0	0	0	0	0	0	0	0	0	0	0	0	0	0.5	0
c323659_g1	0	0	0	0	0	0.83	0	0	0	0	0	0	0.67	0	0	0	0	1.58	0	0	0	0	0	0
c285541_g1	0	0	0	0	0	0.73	0	0	0.14	0.17	0	0	0.29	0.28	0	0.14	0	0.53	0.15	0	0	0.48	0.19	0
c231580_g1	0	0	0	0	0	0.65	0.83	0.28	0	0	0	0	0	0	0	0	0	0	0	0	0	0	0	0
c271769_g1	0	0	0	0	0	0.59	0	0.51	1.35	2.72	0	2.57	1.43	2.68	1.29	1.51	0.78	1.14	0.5	0.3	0.3	0.82	0	0
c488307_g1	0	0	0	0	0	0.49	0	0	0	0.45	0	0.35	0	0.37	0	0	1.27	0.47	0	0.52	0	0.48	0	0
c237426_g1	0	0	0	0	0	0.45	0	0	0	0	0	0	0.18	0	0.16	0	1.81	0	0	0	0	0.2	0	0
c487856_g1	0	0	0	0	0	0.39	0	0	0	0	0.32	0	0	0	0	0	0	0	0	0	0	0	1.78	0.85
c539913_g1	0	0	0	0	0	0.38	0	0	0	0	0	0	0	0	0	0	0	0.74	0	0	0	0	0	0
c197608_g1	0	0	0	0	0	0.36	0	0	0	0	0	0	0	0	0.78	1.79	0	0	0.3	0.37	0	0	0	0
c604266_g1	0	0	0	0	0	0.29	0	0	0.04	0	0.05	0.09	0.09	0.13	0.13	0.05	0	0.06	0	0.05	0.05	0.29	0	0.06
c540230_g1	0	0	0	0	0	0.28	0	0	0	0	0	0	0	0	0	0	0	0.54	0.24	0	0	0	0	0
c578521_g1	0	0	0	0	0	0.2	0.09	0.43	0	0	0	0	0.24	0	0	0	0.09	0	0	0	0.18	0	0	0
c294728_g1	0	0	0	0	0	0.16	0	0	0	0	0	0	0	0.12	0	0	0	0.15	0	0	0	0	0	0
c424322_g1	0	0	0	0	0	0.14	0	0	0	0	0.18	0	0	0.11	0.05	0.06	0.2	0	0	0	0	0	0	0
c604265_g1	0	0	0	0	0	0.11	0.05	0	0	0	0.09	0	0	0.04	0.12	0	0	0	0	0	0	0.23	0	0.05
c775608_g1	0	0	0	0	0	0.11	0	0	0	0	0	0	0	0.02	0.02	0.02	0.03	0	0	0	0.03	0	0	0
c540232_g1	0	0	0	0	0	0.07	0.06	0	0.26	0	0.4	0.08	0.27	0.05	0.05	0	0.28	0.23	0	0.09	0	0.19	0.37	0.03
c424324_g1	0	0	0	0	0	0.07	0	0	0	0	0	0	0.11	0	0.15	0	0.19	0	0	0	0.06	0	0	0
c282049_g1	0	0	0	0	0	0.07	0	0	0	0	0	0	0	0.31	0.24	0	0.3	0	0	0	0	0	0	0
c199029_g1	0	0	0	0	0	0.06	0	0	0.34	0	0.09	0.16	0.31	0	0	0	0.1	0.26	0.14	0.05	0	0	0.33	0.22
c780875_g1	0	0	0	0	0	0.04	0	0	0.08	0	0	0	0	0	0.03	0	0	0.17	0	0	0	0.09	0.32	0
c825038_g1	0	0	0	0	0	0.03	0	0	0	0	0	0	0	0	0	0	0	0	0	0	0	0	0	0
c567830_g1	0	0	0	0	0	0	27.73	46.86	0	0	0	23.88	0	0	0	0	0	0	0	0	44.13	0	0	0
c613071_g1	0	0	0	0	0	0	11.21	0	0	0	0	0	0	0	0	0	0	0	0	0	0	0	0	0
c198098_g1	0	0	0	0	0	0	6.42	0	0	0	7.02	0	0	0	6.03	0	0	0	0	0	0	0	0	9.45
c406702_g1	0	0	0	0	0	0	4.79	0	0	16.52	0	0	0	4.97	0	0	0	0	0	0	15.17	7.44	0	0
c285540_g1	0	0	0	0	0	0	3.36	0	0	0	0	0	0	0	0	0	0	0	0	0	0	0	0	0
c217775_g1	0	0	0	0	0	0	3.12	0	4.36	0	0	0	4.75	0	5.63	0	0	1.8	0	0	0	6.51	0	0
c492357_g1	0	0	0	0	0	0	1.05	0.42	0.19	0	0	0	0	0	0	0	0	0	1.04	0	0	0	0	0
c488300_g1	0	0	0	0	0	0	1.01	0	0	0	0	0	0.49	0	1.33	0	0.52	0.58	0	0	1.34	0	0	0
c353627_g1	0	0	0	0	0	0	0.94	0	0	0.25	0	0.2	0	0	0	0	0	0	0	0	0	0.51	0	0
c463439_g1	0	0	0	0	0	0	0.59	0	0	0	0.6	0	0.58	0.54	0	0	0	0	0	0	0	0	0	0
c579237_g1	0	0	0	0	0	0	0.45	0	0	0.97	0.22	0	0	0	0.19	0	0.23	0	0	0	0	0.24	0	0.57
c577944_g1	0	0	0	0	0	0	0.36	0.27	0	0	1.03	0	0	0	0.96	0	2.03	0	0	0	0.48	0	0	0
c574741_g1	0	0	0	0	0	0	0.35	0	0.31	0.37	0.17	0	0.99	2.02	0.15	0.15	0.18	0.2	0	1.6	0	0	0.22	1.29
c470833_g1	0	0	0	0	0	0	0.25	0.51	0.23	0.27	0.25	1.3	0.72	0.45	0.87	0.87	1.06	1.45	0.25	0	0	0	0.33	0.64
c212217_g1	0	0	0	0	0	0	0.14	0	0	0	0.54	0.23	0.9	0.85	0.7	0	0.14	0.15	0	0.46	0	0	0.34	0
c483924_g1	0	0	0	0	0	0	0.12	0	0	0	0	0	0	0	0	0.05	0	0	0	0	0	0	0	0
c489509_g1	0	0	0	0	0	0	0.09	0	0.15	0	0.25	0	0.08	0	0.07	0	0.09	0.09	0	0	0	0.25	0.1	0
c249468_g1	0	0	0	0	0	0	0.06	0	0.22	0.39	0.47	0.42	0.51	0.22	0.05	0.05	0.51	0.2	0	0.13	0	0	0.07	0
c413125_g1	0	0	0	0	0	0	0.04	0	0	0	0.25	0.13	0.03	0.03	0.06	0.03	0.15	0.12	0	0	0	0	0	0
c765683_g1	0	0	0	0	0	0	0.03	0	0	0	0.03	0	0	0	0	0	0	0	0	0.03	0	0	0	0
c799669_g1	0	0	0	0	0	0	0.02	0	0	0	0	0	0	0	0	0	0	0	0	0	0	0	0	0
c117973_g1	0	0	0	0	0	0	0	17.32	0	18.11	17.26	0	8.37	16.96	0	0	0	0	0	23.26	37.53	25.26	13.95	34.36
c335291_g1	0	0	0	0	0	0	0	15.62	0	0	0	0	0	0	0	9.89	0	0	0	0	0	0	0	0
c559109_g1	0	0	0	0	0	0	0	10.37	0	0	0	0	0	0	0	0	0	5.35	0	0	0	7.44	0	0
c609621_g1	0	0	0	0	0	0	0	8.15	0	0	0	0	0	0	0	0	0	0	0	0	0	0	0	0
c411667_g1	0	0	0	0	0	0	0	4.6	0	0	0	0	1.5	1.4	0	0	0	0	0	0	0	0	0	0
c443790_g1	0	0	0	0	0	0	0	3.38	0	0	0	0	0	0	0	0	0	0	0	0	0	0	0	0
c232954_g1	0	0	0	0	0	0	0	2.77	0	0	0	0	1.8	0	0	0	0	0	0	0	0	0	2.81	1.28
c470829_g1	0	0	0	0	0	0	0	2.75	0	0	0	0	0	0	0	0	0	0	0	0	0	0	0	0
c510161_g1	0	0	0	0	0	0	0	2.5	0.56	0	0	1.57	0	2.79	0	0	0	0	0	3.31	0	0	0	0
c335300_g1	0	0	0	0	0	0	0	1.33	0	0	1.32	0	0	0	0	0	0	0	0	0	0	0	0.97	0
c335294_g1	0	0	0	0	0	0	0	1.03	1.85	0	2.06	2.56	2	0	1.78	4.73	1.02	1.16	0	0	0	0	1.57	0
c327738_g1	0	0	0	0	0	0	0	1	0.45	0	0	0	0	0	0	0	0	0	0	0	0	0	2.12	0
c366074_g1	0	0	0	0	0	0	0	0.94	0	1.53	0	0	0	0	0	0	0	0	0	0	0	0	0	0
c578529_g1	0	0	0	0	0	0	0	0.91	0	0	0	0	0	0	0	0	0	1.03	0	0	1.27	1.15	0	1.27
c341741_g1	0	0	0	0	0	0	0	0.68	0.15	0	0	0	0.79	0.15	0	0.15	0.52	0.38	0.33	0	0	0	0	0
c492352_g1	0	0	0	0	0	0	0	0.68	0	0	0	0	0	0	0	0	0	0	0	0	0	0	0.46	0
c574743_g1	0	0	0	0	0	0	0	0.39	1.73	0	1.71	0	0.91	0.69	0.82	0	0	0	0	0.45	0	1.02	0	1.2
c212214_g1	0	0	0	0	0	0	0	0.33	0.29	0	0.97	0.83	0	1.74	0	0	0.34	0	0	0	0	0	0	0.42
c488310_g1	0	0	0	0	0	0	0	0.33	0	0	0	0	0	0	0	0	0	0.37	0	0	0	1.45	0	0
c280977_g1	0	0	0	0	0	0	0	0.25	0.65	0	0	0	0	0	0	0	0	0.28	0	0	0	0	1.59	0.31
c797840_g1	0	0	0	0	0	0	0	0.13	0	1.11	0	0	0	0	0	0	0	0	0	0	0	0	0	0
c492027_g1	0	0	0	0	0	0	0	0.13	0	0.27	0	0.11	0.12	0.11	0	0	0.92	0	0	0	0	0	1.39	0
c525580_g1	0	0	0	0	0	0	0	0.06	0	0	0	0	0	0	0	0	0	0	0	0	0.46	0.05	0	0.12
c780423_g1	0	0	0	0	0	0	0	0.03	0	0.06	0.08	0	0.05	0	0.02	0.08	0.06	0	0	0.18	0.06	0.03	0	0.26
c771707_g1	0	0	0	0	0	0	0	0.03	0	0	0	0	0	0	0	0	0	0	0	0	0	0	0	0
c335302_g1	0	0	0	0	0	0	0	0	15.11	0	0	0	0	0	0	0	0	0	0	0	0	0	0	0
c562386_g1	0	0	0	0	0	0	0	0	14.59	0	0	0	0	0	0	0	0	0	0	0	0	0	0	0
c382180_g1	0	0	0	0	0	0	0	0	11.14	0	0	0	0	0	0	0	0	0	11.03	0	0	0	0	0
c205713_g1	0	0	0	0	0	0	0	0	10.78	0	0	9.78	0	0	0	0	11.12	0	32.07	0	18.11	0	0	0
c281359_g1	0	0	0	0	0	0	0	0	8.19	0	0	0	0	0	0	0	0	0	0	0	0	0	0	0
c487855_g1	0	0	0	0	0	0	0	0	7.93	0	0	0	0	0	0	0	0	0	0	0	0	0	0	0
c508783_g1	0	0	0	0	0	0	0	0	5.72	0	0	0	6.29	0	0	0	0	0	0	0	0	0	0	4.52
c285544_g1	0	0	0	0	0	0	0	0	2.86	0	0	7.8	0	0	2.79	0	0	3.44	0	0	0	0	0	0
c555831_g1	0	0	0	0	0	0	0	0	1.94	0	0	0	0	0	0	0	0	0	0	3.07	0	0	0	0
c470842_g1	0	0	0	0	0	0	0	0	1.45	0	0	1.34	0	0	0	0	0	0	0	0	0	2	0	0
c249464_g1	0	0	0	0	0	0	0	0	1.2	5.85	1.34	4.4	5.2	0	0	0	1.31	0	0	0	1.9	0	0	3.75
c529946_g1	0	0	0	0	0	0	0	0	1.17	0	0	0	0	0	0	0	0	0	0	0	0	0	0	0
c563196_g1	0	0	0	0	0	0	0	0	0.68	0	0	0	0	0	0	0	0	0	0	0	0	1.74	0	0
c567828_g1	0	0	0	0	0	0	0	0	0.67	0	0	0	0	0.66	0	0	0	0	0	0	0	0	0	0
c320459_g1	0	0	0	0	0	0	0	0	0.63	0	0	0	0	0	0	0	0	0	0	0	0	0	0	0
c411680_g1	0	0	0	0	0	0	0	0	0.62	0	0	0	1.99	1.23	0.6	1.09	0	0	0	0	0	0	0	0
c212219_g1	0	0	0	0	0	0	0	0	0.59	0	0.32	0	0.31	0	0	0	0	0	0	0	0	0	0	0
c395676_g1	0	0	0	0	0	0	0	0	0.39	0	0	0	0	0.19	0	0	0.45	0	0	0	0	0	0	0
c90855_g1	0	0	0	0	0	0	0	0	0.31	0	0	0	0	0.16	0	0	0	0	0.17	0	0.2	0	0	0
c470831_g1	0	0	0	0	0	0	0	0	0.3	0	0	0.38	0	0	0	0	0	0	0.33	0	0	0.22	0	0.53
c492019_g1	0	0	0	0	0	0	0	0	0.27	0	0	0	0	0	0	0	0	0	0	0	0	0.33	0	0.38
c203867_g1	0	0	0	0	0	0	0	0	0.24	0	0	0.45	0	0.23	0.45	0	0	0	0	0.32	0	0	0	0
c231579_g1	0	0	0	0	0	0	0	0	0.19	0	0	0.09	0.1	0	0	0	0	0	0	0.12	0.12	0.11	0	0
c199041_g1	0	0	0	0	0	0	0	0	0.03	0.04	0.1	0	0.06	0	0.12	0.22	0.04	0	0.03	0.07	0.04	0.07	0.04	0.16
c755667_g1	0	0	0	0	0	0	0	0	0.03	0	0.06	0.03	0	0.05	0	0	0	0	0	0	0	0	0.04	0.11
c819805_g1	0	0	0	0	0	0	0	0	0.02	0	0	0	0	0	0	0	0	0.03	0	0	0	0	0	0
c774994_g1	0	0	0	0	0	0	0	0	0.02	0	0	0	0	0	0	0	0	0	0	0	0	0	0	0
c632780_g1	0	0	0	0	0	0	0	0	0	18.63	0	0	0	0	0	0	0	0	0	0	0	0	0	0
c166321_g1	0	0	0	0	0	0	0	0	0	17.83	0	0	0	0	0	0	0	0	0	0	0	0	0	0
c522550_g1	0	0	0	0	0	0	0	0	0	16.12	0	0	0	0	0	0	0	0	0	0	0	22.34	0	0
c11253_g1	0	0	0	0	0	0	0	0	0	7.4	0	0	0	6.83	0	0	0	21.34	0	0	10.23	0	0	0
c368408_g1	0	0	0	0	0	0	0	0	0	4.62	0	0	0	0	0	0	0	0	0	0	0	0	0	0
c278009_g1	0	0	0	0	0	0	0	0	0	3.54	0	0	0.89	0.41	0	0	1.42	2.64	0.93	1.78	0	0.54	1.31	0
c199027_g1	0	0	0	0	0	0	0	0	0	2.72	0.83	0	3.2	0	0	0	0	0	0	0	0	0	1.24	0
c47851_g1	0	0	0	0	0	0	0	0	0	1.15	0	0	0	0	0	0	0	0	2.06	5.76	1.47	0	0	0
c280181_g1	0	0	0	0	0	0	0	0	0	0.76	0	0	0	0	0	0	0	0	0	0	0	0	0	0
c579236_g1	0	0	0	0	0	0	0	0	0	0.64	1.18	0.76	0	1.32	0.76	0	1.54	1.35	1.19	1.09	0.73	0	0.8	0
c511532_g1	0	0	0	0	0	0	0	0	0	0.54	0	0	0	0	0	0	0	0	0	0	0	0	0	0.41
c569791_g1	0	0	0	0	0	0	0	0	0	0.51	0	0	0	0.42	0	0	0	0	0	0	0	0	0	0.19
c446432_g1	0	0	0	0	0	0	0	0	0	0.46	0	0	0	0	0	0	0	0	0	0	0	0	0.66	0
c151781_g1	0	0	0	0	0	0	0	0	0	0.4	0	0	0	0	0	0.11	0	0	0	0.14	0	0	0.3	0
c559116_g1	0	0	0	0	0	0	0	0	0	0.33	0	0	0	0	0	0	0	0	0	0	0	0	2.43	0
c489513_g1	0	0	0	0	0	0	0	0	0	0.28	0	0	0.08	0	0	0	0	0	0	0	0	0	0	0
c652187_g1	0	0	0	0	0	0	0	0	0	0.28	0	0	0	0.12	0	0	0	0.59	0	0	0	0	0.32	0.47
c797682_g1	0	0	0	0	0	0	0	0	0	0.19	0	0	0	0	0	0	0.18	0	0	0	0	0	0	0
c788128_g1	0	0	0	0	0	0	0	0	0	0.09	0	0.02	0	0.05	0	0.03	0.03	0.06	0	0.03	0.03	0.05	0.03	0.06
c797638_g1	0	0	0	0	0	0	0	0	0	0.03	0	0	0	0	0	0	0	0	0	0	0	0	0	0
c353635_g1	0	0	0	0	0	0	0	0	0	0	19.53	7.6	0	0	0	0	0	0	0	0	0	0	0	12.83
c411675_g1	0	0	0	0	0	0	0	0	0	0	12.2	0	35.55	0	0	0	0	0	0	0	0	8.81	0	0
c155606_g1	0	0	0	0	0	0	0	0	0	0	3.2	1.31	0	0	0	0	0	0	0	0	0	0	0	0
c61508_g1	0	0	0	0	0	0	0	0	0	0	2.77	0	0	0	0	0	0	0	0	0	0	0	0	0
c579014_g1	0	0	0	0	0	0	0	0	0	0	2.7	0	2.63	0	0	3.82	0	0	0	0	0	0	0	0
c328672_g1	0	0	0	0	0	0	0	0	0	0	1.74	0	0	0	0	1.88	0	0	0	0	0	0	0	0
c406701_g1	0	0	0	0	0	0	0	0	0	0	1.63	0	0	0	0	0	0	0	0	0	0	0	0	0
c491002_g1	0	0	0	0	0	0	0	0	0	0	1.37	0	0	0	0	0	0	0	0	0	0	0.84	0	0
c394781_g1	0	0	0	0	0	0	0	0	0	0	1.16	0	0	0	0	0	0	0.66	0	0	0	0	0	0
c434158_g1	0	0	0	0	0	0	0	0	0	0	0.93	0	0	0	0	0	0	0	0	0	0	0	0	0
c550337_g1	0	0	0	0	0	0	0	0	0	0	0.85	0	0.82	0	0	0	0	0	0	0	0	0	0	0
c559114_g1	0	0	0	0	0	0	0	0	0	0	0.78	0	0	0	2.04	4.31	0	1.77	0	0	0	0	0	1.08
c470827_g1	0	0	0	0	0	0	0	0	0	0	0.75	0	0.36	0	0	0	0	0	0	0	0	0	0.52	0
c460991_g1	0	0	0	0	0	0	0	0	0	0	0.52	0	0.08	0.16	0	0	0	0	0	0	0	0	0	0.31
c463430_g1	0	0	0	0	0	0	0	0	0	0	0.48	0	0	0	0.62	0	0	0	0	0	0	0	0	0
c576481_g1	0	0	0	0	0	0	0	0	0	0	0.27	0	0.13	0	0	0.12	0	0	0	0	0	0	0	0
c817368_g1	0	0	0	0	0	0	0	0	0	0	0.03	0	0.03	0	0	0	0.03	0.03	0	0.03	0.03	0	0	0
c825016_g1	0	0	0	0	0	0	0	0	0	0	0.03	0	0	0	0	0	0	0	0	0	0	0.05	0	0.1
c777018_g1	0	0	0	0	0	0	0	0	0	0	0.03	0	0	0	0	0	0	0	0	0	0	0	0	0
c766137_g1	0	0	0	0	0	0	0	0	0	0	0.02	0	0.02	0	0.02	0	0	0	0	0	0	0.02	0	0
c817288_g1	0	0	0	0	0	0	0	0	0	0	0.02	0	0	0	0	0	0	0	0	0	0	0	0	0
c513165_g1	0	0	0	0	0	0	0	0	0	0	0	14.76	0	0	0	0	0	0	0	0	0	0	0	0
c354574_g1	0	0	0	0	0	0	0	0	0	0	0	11.68	0	0	0	14.77	0	7.51	0	0	0	0	0	0
c197601_g1	0	0	0	0	0	0	0	0	0	0	0	10.45	0	0	0	0	0	0	0	0	0	0	0	0
c285708_g1	0	0	0	0	0	0	0	0	0	0	0	8.34	0	0	0	0	9.51	0	0	0	0	0	0	0
c205708_g1	0	0	0	0	0	0	0	0	0	0	0	4.88	0	0	0	0	0	0	0	0	0	0	0	0
c23375_g1	0	0	0	0	0	0	0	0	0	0	0	3.03	0	0	0	0	0	0	3.57	0	0	0	0	0
c426072_g1	0	0	0	0	0	0	0	0	0	0	0	2.54	0	0	2.72	0	0	0	0	0	9.26	0	0	0
c335301_g1	0	0	0	0	0	0	0	0	0	0	0	2.52	0.98	0	0	0.78	0	0	0	0	0	0	1.55	0
c539924_g1	0	0	0	0	0	0	0	0	0	0	0	1.82	0	0	1.25	0	0	0	0	0	0	0	0	0
c203147_g1	0	0	0	0	0	0	0	0	0	0	0	1.52	0	0.82	0	0	0.91	0	0	0	0	0	0	0
c130983_g1	0	0	0	0	0	0	0	0	0	0	0	1.29	0	1.37	0	0	1.56	0	0	0	0	0	0	0
c304934_g1	0	0	0	0	0	0	0	0	0	0	0	0.51	0	0	1.58	0	0.62	0	0	0	0	0	0	0
c494878_g1	0	0	0	0	0	0	0	0	0	0	0	0.51	0	0	0	0	0	0	0	0	0	0	0	0
c508767_g1	0	0	0	0	0	0	0	0	0	0	0	0.46	0	0	0	0	0	1.26	0	0	0	0.66	0	0
c429312_g1	0	0	0	0	0	0	0	0	0	0	0	0.26	0	0.8	0.13	0	0	0.17	0	0	0	0	0	0
c483920_g1	0	0	0	0	0	0	0	0	0	0	0	0.21	0	0	0	0	0	0	0	0.14	0	0	0	0
c203869_g1	0	0	0	0	0	0	0	0	0	0	0	0.2	0	0	0.2	0	0	0	0	0.28	0	0	0	0
c492033_g1	0	0	0	0	0	0	0	0	0	0	0	0.13	0.44	0	0	0	0.49	0	0	0	0	0	0	0
c610242_g1	0	0	0	0	0	0	0	0	0	0	0	0.08	0	0	0.08	0.25	0.1	0.32	0	0	0	0	0	0.11
c798081_g1	0	0	0	0	0	0	0	0	0	0	0	0.04	0	0	0	0	0	0	0	0	0	0	0	0
c820259_g1	0	0	0	0	0	0	0	0	0	0	0	0.02	0.07	0	0	0	0	0	0	0	0	0	0	0
c778001_g1	0	0	0	0	0	0	0	0	0	0	0	0.02	0	0.02	0	0	0	0.03	0	0	0	0	0	0
c332355_g1	0	0	0	0	0	0	0	0	0	0	0	0	17.29	0	0	34.02	0	0	0	0	50.6	0	0	0
c470492_g1	0	0	0	0	0	0	0	0	0	0	0	0	9.77	0	0	0	0	0	34.6	0	0	0	0	0
c470841_g1	0	0	0	0	0	0	0	0	0	0	0	0	9.08	0	0	0	0	0	0	0	0	0	0	0
c347607_g1	0	0	0	0	0	0	0	0	0	0	0	0	2.85	0	0	0	0	2.63	0	0	0	0	0	0
c199026_g1	0	0	0	0	0	0	0	0	0	0	0	0	2.17	0	0	0	0	0	0	0	0	0	0	0
c203862_g1	0	0	0	0	0	0	0	0	0	0	0	0	1.03	0	0	0	0.54	0	0	0	0	0	0.77	0
c304483_g1	0	0	0	0	0	0	0	0	0	0	0	0	1.02	0.94	0	0	0	2.35	0	0	0	4.01	0	1.46
c307977_g1	0	0	0	0	0	0	0	0	0	0	0	0	0.85	0	0	0	0	0.99	0	0	0	0	0	0
c562881_g1	0	0	0	0	0	0	0	0	0	0	0	0	0.62	0	0	0	0	0	0	0.79	0	0	0	0
c569470_g1	0	0	0	0	0	0	0	0	0	0	0	0	0.62	0	0	0	0	0	0	0	0	0	0	0
c510153_g1	0	0	0	0	0	0	0	0	0	0	0	0	0.4	0	0.12	0	0	0	0	0	0	0.44	0	0
c610245_g1	0	0	0	0	0	0	0	0	0	0	0	0	0.22	0	0.1	0.1	0	0	0	0	0	0	0.29	0.7
c395677_g1	0	0	0	0	0	0	0	0	0	0	0	0	0.07	0.13	0.12	0	0.15	0	0	0	0	0	0	0
c766641_g1	0	0	0	0	0	0	0	0	0	0	0	0	0.05	0	0	0	0	0	0	0	0	0	0	0
c759180_g1	0	0	0	0	0	0	0	0	0	0	0	0	0.03	0	0	0	0	0	0	0	0	0	0	0
c826978_g1	0	0	0	0	0	0	0	0	0	0	0	0	0.03	0	0	0	0	0	0	0	0	0	0	0
c831558_g1	0	0	0	0	0	0	0	0	0	0	0	0	0.02	0.05	0	0	0	0	0	0	0.02	0	0	0
c818301_g1	0	0	0	0	0	0	0	0	0	0	0	0	0.02	0	0	0	0	0	0	0	0	0	0	0
c286395_g1	0	0	0	0	0	0	0	0	0	0	0	0	0	32.5	0	0	0	0	0	0	0	0	0	0
c488306_g1	0	0	0	0	0	0	0	0	0	0	0	0	0	16.86	0	0	0	0	0	0	0	0	0	0
c510156_g1	0	0	0	0	0	0	0	0	0	0	0	0	0	12.49	0	0	5.85	6.57	0	0	0	0	0	0
c212223_g1	0	0	0	0	0	0	0	0	0	0	0	0	0	9.65	0	0	0	0	0	39.19	0	0	0	0
c446431_g1	0	0	0	0	0	0	0	0	0	0	0	0	0	7.04	0	0	6.52	0	0	0	0	0	0	0
c285543_g1	0	0	0	0	0	0	0	0	0	0	0	0	0	5.89	0	0	0	0	0	0	0	0	0	0
c610244_g1	0	0	0	0	0	0	0	0	0	0	0	0	0	3.81	0	0	0	0	0	0	0	0	0	0
c463436_g1	0	0	0	0	0	0	0	0	0	0	0	0	0	2.8	0	0	0	0	0	0	0	0	0	0
c573322_g1	0	0	0	0	0	0	0	0	0	0	0	0	0	1.05	0.4	0	0.49	0.53	0	0	0	0	0	0
c385412_g1	0	0	0	0	0	0	0	0	0	0	0	0	0	0.75	0	1.31	0	0	0	0	0	0	0	0
c586124_g1	0	0	0	0	0	0	0	0	0	0	0	0	0	0	14.88	0	0	0	0	0	0	0	0	0
c234396_g1	0	0	0	0	0	0	0	0	0	0	0	0	0	0	14.8	0	0	0	0	0	0	0	0	0
c258765_g1	0	0	0	0	0	0	0	0	0	0	0	0	0	0	1.93	0	0	0	0	0	0	0	0	0
c78640_g1	0	0	0	0	0	0	0	0	0	0	0	0	0	0	1.73	0	0	0	0	0	0	0	0	0
c304480_g1	0	0	0	0	0	0	0	0	0	0	0	0	0	0	1.07	0	0.42	0	0	0	0	0	0	0
c508766_g1	0	0	0	0	0	0	0	0	0	0	0	0	0	0	0.94	0	0	0	0	0	0	0	0	0
c304938_g1	0	0	0	0	0	0	0	0	0	0	0	0	0	0	0.91	0	0	0	0	0	0	0	0	0
c60725_g1	0	0	0	0	0	0	0	0	0	0	0	0	0	0	0.53	0	0.62	0	0	0	0	2.94	0	0
c282050_g1	0	0	0	0	0	0	0	0	0	0	0	0	0	0	0.45	0	0	0	0	0	0	0	0	0
c520871_g1	0	0	0	0	0	0	0	0	0	0	0	0	0	0	0.32	0	0	0	0	0	0	0	0	0
c800987_g1	0	0	0	0	0	0	0	0	0	0	0	0	0	0	0.04	0	0	0	0	0	0	0	0	0
c782140_g1	0	0	0	0	0	0	0	0	0	0	0	0	0	0	0.02	0	0	0	0	0.09	0	0	0	0
c812233_g1	0	0	0	0	0	0	0	0	0	0	0	0	0	0	0.02	0	0	0	0	0	0	0	0	0
c721778_g1	0	0	0	0	0	0	0	0	0	0	0	0	0	0	0	19.78	0	0	0	0	0	0	0	0
c279932_g1	0	0	0	0	0	0	0	0	0	0	0	0	0	0	0	10.8	0	0	0	0	0	0	0	0
c602402_g1	0	0	0	0	0	0	0	0	0	0	0	0	0	0	0	10.58	0	0	0	0	0	24.68	0	0
c258766_g1	0	0	0	0	0	0	0	0	0	0	0	0	0	0	0	3.53	0	0	0	0	0	0	0	0
c610665_g1	0	0	0	0	0	0	0	0	0	0	0	0	0	0	0	1.1	0	4.95	0	0	0	0	0	0
c294731_g1	0	0	0	0	0	0	0	0	0	0	0	0	0	0	0	0.89	0	0	0	0	0	0	0	0
c808292_g1	0	0	0	0	0	0	0	0	0	0	0	0	0	0	0	0.02	0	0	0	0	0	0	0	0
c574005_g1	0	0	0	0	0	0	0	0	0	0	0	0	0	0	0	0	31.09	0	0	0	0	0	0	0
c463435_g1	0	0	0	0	0	0	0	0	0	0	0	0	0	0	0	0	5.26	11.84	0	0	0	0	0	0
c205706_g1	0	0	0	0	0	0	0	0	0	0	0	0	0	0	0	0	4.61	0	0	0	0	0	0	0
c413121_g1	0	0	0	0	0	0	0	0	0	0	0	0	0	0	0	0	0.28	0	0	0	0	0.27	0	0
c801078_g1	0	0	0	0	0	0	0	0	0	0	0	0	0	0	0	0	0.1	0	0	0	0	0	0	0
c771911_g1	0	0	0	0	0	0	0	0	0	0	0	0	0	0	0	0	0.03	0	0	0	0	0	0	0
c285711_g1	0	0	0	0	0	0	0	0	0	0	0	0	0	0	0	0	0	16.54	0	0	0	0	0	0
c507372_g1	0	0	0	0	0	0	0	0	0	0	0	0	0	0	0	0	0	13.57	0	0	0	0	0	0
c280177_g1	0	0	0	0	0	0	0	0	0	0	0	0	0	0	0	0	0	10.58	0	0	0	0	0	14
c293195_g1	0	0	0	0	0	0	0	0	0	0	0	0	0	0	0	0	0	7.11	0	0	0	30.61	0	0
c551097_g1	0	0	0	0	0	0	0	0	0	0	0	0	0	0	0	0	0	4.32	0	0	0	0	0	0
c304930_g1	0	0	0	0	0	0	0	0	0	0	0	0	0	0	0	0	0	1.27	0	0	0	1.46	0	0
c374886_g1	0	0	0	0	0	0	0	0	0	0	0	0	0	0	0	0	0	0.1	0.09	1.61	0	0	0	0
c790893_g1	0	0	0	0	0	0	0	0	0	0	0	0	0	0	0	0	0	0.03	0	0	0	0	0	0.03
c262410_g1	0	0	0	0	0	0	0	0	0	0	0	0	0	0	0	0	0	0	9.75	0	0	0	0	0
c127141_g1	0	0	0	0	0	0	0	0	0	0	0	0	0	0	0	0	0	0	7.35	0	0	0	0	0
c723795_g1	0	0	0	0	0	0	0	0	0	0	0	0	0	0	0	0	0	0	3.67	0	0	0	0	0
c613069_g1	0	0	0	0	0	0	0	0	0	0	0	0	0	0	0	0	0	0	2.59	0	0	0	0	0
c231153_g1	0	0	0	0	0	0	0	0	0	0	0	0	0	0	0	0	0	0	1.82	0	0	0	0	0
c308899_g1	0	0	0	0	0	0	0	0	0	0	0	0	0	0	0	0	0	0	1.33	0	0	0	0	0
c308896_g1	0	0	0	0	0	0	0	0	0	0	0	0	0	0	0	0	0	0	0.88	0	0	0	0	0
c123622_g1	0	0	0	0	0	0	0	0	0	0	0	0	0	0	0	0	0	0	0.4	0	2.05	0	0	0
c795411_g1	0	0	0	0	0	0	0	0	0	0	0	0	0	0	0	0	0	0	0.02	0	0	0	0	0
c335296_g1	0	0	0	0	0	0	0	0	0	0	0	0	0	0	0	0	0	0	0	7.35	0	0	17.29	0
c549604_g1	0	0	0	0	0	0	0	0	0	0	0	0	0	0	0	0	0	0	0	6.17	0	0	0	0
c199035_g1	0	0	0	0	0	0	0	0	0	0	0	0	0	0	0	0	0	0	0	5.34	0	0	0	0
c374882_g1	0	0	0	0	0	0	0	0	0	0	0	0	0	0	0	0	0	0	0	0.34	0.34	0	0	0
c490165_g1	0	0	0	0	0	0	0	0	0	0	0	0	0	0	0	0	0	0	0	0	11.8	0	0	0
c374874_g1	0	0	0	0	0	0	0	0	0	0	0	0	0	0	0	0	0	0	0	0	1.68	0	0	0
c818687_g1	0	0	0	0	0	0	0	0	0	0	0	0	0	0	0	0	0	0	0	0	0.03	0	0	0.03
c162518_g1	0	0	0	0	0	0	0	0	0	0	0	0	0	0	0	0	0	0	0	0	0	20.41	0	0
c386182_g1	0	0	0	0	0	0	0	0	0	0	0	0	0	0	0	0	0	0	0	0	0	13.93	0	0
c48836_g1	0	0	0	0	0	0	0	0	0	0	0	0	0	0	0	0	0	0	0	0	0	1.89	4.54	0
c427751_g1	0	0	0	0	0	0	0	0	0	0	0	0	0	0	0	0	0	0	0	0	0	1.16	0	0
c413119_g1	0	0	0	0	0	0	0	0	0	0	0	0	0	0	0	0	0	0	0	0	0	0.18	0	0
c809555_g1	0	0	0	0	0	0	0	0	0	0	0	0	0	0	0	0	0	0	0	0	0	0.03	0	0
c310917_g1	0	0	0	0	0	0	0	0	0	0	0	0	0	0	0	0	0	0	0	0	0	0	39.19	0
c545559_g1	0	0	0	0	0	0	0	0	0	0	0	0	0	0	0	0	0	0	0	0	0	0	9.31	0
c203868_g1	0	0	0	0	0	0	0	0	0	0	0	0	0	0	0	0	0	0	0	0	0	0	7.39	0
c488304_g1	0	0	0	0	0	0	0	0	0	0	0	0	0	0	0	0	0	0	0	0	0	0	3.56	6.27
c359970_g1	0	0	0	0	0	0	0	0	0	0	0	0	0	0	0	0	0	0	0	0	0	0	2.12	0
c304943_g1	0	0	0	0	0	0	0	0	0	0	0	0	0	0	0	0	0	0	0	0	0	0	1.26	0
c490099_g1	0	0	0	0	0	0	0	0	0	0	0	0	0	0	0	0	0	0	0	0	0	0	0.2	0
c522555_g1	0	0	0	0	0	0	0	0	0	0	0	0	0	0	0	0	0	0	0	0	0	0	0	8.05
c492028_g1	0	0	0	0	0	0	0	0	0	0	0	0	0	0	0	0	0	0	0	0	0	0	0	5.56
c113560_g1	0	0	0	0	0	0	0	0	0	0	0	0	0	0	0	0	0	0	0	0	0	0	0	0
c162517_g1	0	0	0	0	0	0	0	0	0	0	0	0	0	0	0	0	0	0	0	0	0	0	0	0
c175779_g1	0	0	0	0	0	0	0	0	0	0	0	0	0	0	0	0	0	0	0	0	0	0	0	0
c18320_g1	0	0	0	0	0	0	0	0	0	0	0	0	0	0	0	0	0	0	0	0	0	0	0	0
c197876_g1	0	0	0	0	0	0	0	0	0	0	0	0	0	0	0	0	0	0	0	0	0	0	0	0
c199025_g1	0	0	0	0	0	0	0	0	0	0	0	0	0	0	0	0	0	0	0	0	0	0	0	0
c203142_g1	0	0	0	0	0	0	0	0	0	0	0	0	0	0	0	0	0	0	0	0	0	0	0	0
c203149_g1	0	0	0	0	0	0	0	0	0	0	0	0	0	0	0	0	0	0	0	0	0	0	0	0
c203860_g1	0	0	0	0	0	0	0	0	0	0	0	0	0	0	0	0	0	0	0	0	0	0	0	0
c203871_g1	0	0	0	0	0	0	0	0	0	0	0	0	0	0	0	0	0	0	0	0	0	0	0	0
c213330_g1	0	0	0	0	0	0	0	0	0	0	0	0	0	0	0	0	0	0	0	0	0	0	0	0
c215909_g1	0	0	0	0	0	0	0	0	0	0	0	0	0	0	0	0	0	0	0	0	0	0	0	0
c234393_g1	0	0	0	0	0	0	0	0	0	0	0	0	0	0	0	0	0	0	0	0	0	0	0	0
c234398_g1	0	0	0	0	0	0	0	0	0	0	0	0	0	0	0	0	0	0	0	0	0	0	0	0
c258771_g1	0	0	0	0	0	0	0	0	0	0	0	0	0	0	0	0	0	0	0	0	0	0	0	0
c261541_g1	0	0	0	0	0	0	0	0	0	0	0	0	0	0	0	0	0	0	0	0	0	0	0	0
c261547_g1	0	0	0	0	0	0	0	0	0	0	0	0	0	0	0	0	0	0	0	0	0	0	0	0
c273927_g1	0	0	0	0	0	0	0	0	0	0	0	0	0	0	0	0	0	0	0	0	0	0	0	0
c274664_g1	0	0	0	0	0	0	0	0	0	0	0	0	0	0	0	0	0	0	0	0	0	0	0	0
c278932_g1	0	0	0	0	0	0	0	0	0	0	0	0	0	0	0	0	0	0	0	0	0	0	0	0
c278943_g1	0	0	0	0	0	0	0	0	0	0	0	0	0	0	0	0	0	0	0	0	0	0	0	0
c281218_g1	0	0	0	0	0	0	0	0	0	0	0	0	0	0	0	0	0	0	0	0	0	0	0	0
c284033_g1	0	0	0	0	0	0	0	0	0	0	0	0	0	0	0	0	0	0	0	0	0	0	0	0
c285709_g1	0	0	0	0	0	0	0	0	0	0	0	0	0	0	0	0	0	0	0	0	0	0	0	0
c285714_g1	0	0	0	0	0	0	0	0	0	0	0	0	0	0	0	0	0	0	0	0	0	0	0	0
c304941_g1	0	0	0	0	0	0	0	0	0	0	0	0	0	0	0	0	0	0	0	0	0	0	0	0
c307951_g1	0	0	0	0	0	0	0	0	0	0	0	0	0	0	0	0	0	0	0	0	0	0	0	0
c321094_g1	0	0	0	0	0	0	0	0	0	0	0	0	0	0	0	0	0	0	0	0	0	0	0	0
c321095_g1	0	0	0	0	0	0	0	0	0	0	0	0	0	0	0	0	0	0	0	0	0	0	0	0
c321097_g1	0	0	0	0	0	0	0	0	0	0	0	0	0	0	0	0	0	0	0	0	0	0	0	0
c323407_g1	0	0	0	0	0	0	0	0	0	0	0	0	0	0	0	0	0	0	0	0	0	0	0	0
c323410_g1	0	0	0	0	0	0	0	0	0	0	0	0	0	0	0	0	0	0	0	0	0	0	0	0
c323414_g1	0	0	0	0	0	0	0	0	0	0	0	0	0	0	0	0	0	0	0	0	0	0	0	0
c327834_g1	0	0	0	0	0	0	0	0	0	0	0	0	0	0	0	0	0	0	0	0	0	0	0	0
c328677_g1	0	0	0	0	0	0	0	0	0	0	0	0	0	0	0	0	0	0	0	0	0	0	0	0
c335293_g1	0	0	0	0	0	0	0	0	0	0	0	0	0	0	0	0	0	0	0	0	0	0	0	0
c335303_g1	0	0	0	0	0	0	0	0	0	0	0	0	0	0	0	0	0	0	0	0	0	0	0	0
c33566_g1	0	0	0	0	0	0	0	0	0	0	0	0	0	0	0	0	0	0	0	0	0	0	0	0
c366075_g1	0	0	0	0	0	0	0	0	0	0	0	0	0	0	0	0	0	0	0	0	0	0	0	0
c377198_g1	0	0	0	0	0	0	0	0	0	0	0	0	0	0	0	0	0	0	0	0	0	0	0	0
c379860_g1	0	0	0	0	0	0	0	0	0	0	0	0	0	0	0	0	0	0	0	0	0	0	0	0
c398710_g1	0	0	0	0	0	0	0	0	0	0	0	0	0	0	0	0	0	0	0	0	0	0	0	0
c411672_g1	0	0	0	0	0	0	0	0	0	0	0	0	0	0	0	0	0	0	0	0	0	0	0	0
c411679_g1	0	0	0	0	0	0	0	0	0	0	0	0	0	0	0	0	0	0	0	0	0	0	0	0
c413127_g1	0	0	0	0	0	0	0	0	0	0	0	0	0	0	0	0	0	0	0	0	0	0	0	0
c413132_g1	0	0	0	0	0	0	0	0	0	0	0	0	0	0	0	0	0	0	0	0	0	0	0	0
c429036_g1	0	0	0	0	0	0	0	0	0	0	0	0	0	0	0	0	0	0	0	0	0	0	0	0
c429041_g1	0	0	0	0	0	0	0	0	0	0	0	0	0	0	0	0	0	0	0	0	0	0	0	0
c429313_g1	0	0	0	0	0	0	0	0	0	0	0	0	0	0	0	0	0	0	0	0	0	0	0	0
c449820_g1	0	0	0	0	0	0	0	0	0	0	0	0	0	0	0	0	0	0	0	0	0	0	0	0
c45022_g1	0	0	0	0	0	0	0	0	0	0	0	0	0	0	0	0	0	0	0	0	0	0	0	0
c466720_g1	0	0	0	0	0	0	0	0	0	0	0	0	0	0	0	0	0	0	0	0	0	0	0	0
c470496_g1	0	0	0	0	0	0	0	0	0	0	0	0	0	0	0	0	0	0	0	0	0	0	0	0
c470830_g1	0	0	0	0	0	0	0	0	0	0	0	0	0	0	0	0	0	0	0	0	0	0	0	0
c470834_g1	0	0	0	0	0	0	0	0	0	0	0	0	0	0	0	0	0	0	0	0	0	0	0	0
c470840_g1	0	0	0	0	0	0	0	0	0	0	0	0	0	0	0	0	0	0	0	0	0	0	0	0
c483917_g1	0	0	0	0	0	0	0	0	0	0	0	0	0	0	0	0	0	0	0	0	0	0	0	0
c500682_g1	0	0	0	0	0	0	0	0	0	0	0	0	0	0	0	0	0	0	0	0	0	0	0	0
c501558_g1	0	0	0	0	0	0	0	0	0	0	0	0	0	0	0	0	0	0	0	0	0	0	0	0
c501559_g1	0	0	0	0	0	0	0	0	0	0	0	0	0	0	0	0	0	0	0	0	0	0	0	0
c511546_g1	0	0	0	0	0	0	0	0	0	0	0	0	0	0	0	0	0	0	0	0	0	0	0	0
c513167_g1	0	0	0	0	0	0	0	0	0	0	0	0	0	0	0	0	0	0	0	0	0	0	0	0
c514249_g1	0	0	0	0	0	0	0	0	0	0	0	0	0	0	0	0	0	0	0	0	0	0	0	0
c514250_g1	0	0	0	0	0	0	0	0	0	0	0	0	0	0	0	0	0	0	0	0	0	0	0	0
c516779_g1	0	0	0	0	0	0	0	0	0	0	0	0	0	0	0	0	0	0	0	0	0	0	0	0
c537292_g1	0	0	0	0	0	0	0	0	0	0	0	0	0	0	0	0	0	0	0	0	0	0	0	0
c537493_g1	0	0	0	0	0	0	0	0	0	0	0	0	0	0	0	0	0	0	0	0	0	0	0	0
c539910_g1	0	0	0	0	0	0	0	0	0	0	0	0	0	0	0	0	0	0	0	0	0	0	0	0
c539937_g1	0	0	0	0	0	0	0	0	0	0	0	0	0	0	0	0	0	0	0	0	0	0	0	0
c540277_g1	0	0	0	0	0	0	0	0	0	0	0	0	0	0	0	0	0	0	0	0	0	0	0	0
c543976_g1	0	0	0	0	0	0	0	0	0	0	0	0	0	0	0	0	0	0	0	0	0	0	0	0
c546751_g1	0	0	0	0	0	0	0	0	0	0	0	0	0	0	0	0	0	0	0	0	0	0	0	0
c551093_g1	0	0	0	0	0	0	0	0	0	0	0	0	0	0	0	0	0	0	0	0	0	0	0	0
c552683_g1	0	0	0	0	0	0	0	0	0	0	0	0	0	0	0	0	0	0	0	0	0	0	0	0
c557598_g1	0	0	0	0	0	0	0	0	0	0	0	0	0	0	0	0	0	0	0	0	0	0	0	0
c569468_g1	0	0	0	0	0	0	0	0	0	0	0	0	0	0	0	0	0	0	0	0	0	0	0	0
c569469_g1	0	0	0	0	0	0	0	0	0	0	0	0	0	0	0	0	0	0	0	0	0	0	0	0
c573328_g1	0	0	0	0	0	0	0	0	0	0	0	0	0	0	0	0	0	0	0	0	0	0	0	0
c573654_g1	0	0	0	0	0	0	0	0	0	0	0	0	0	0	0	0	0	0	0	0	0	0	0	0
c574737_g1	0	0	0	0	0	0	0	0	0	0	0	0	0	0	0	0	0	0	0	0	0	0	0	0
c575342_g1	0	0	0	0	0	0	0	0	0	0	0	0	0	0	0	0	0	0	0	0	0	0	0	0
c577908_g1	0	0	0	0	0	0	0	0	0	0	0	0	0	0	0	0	0	0	0	0	0	0	0	0
c586129_g1	0	0	0	0	0	0	0	0	0	0	0	0	0	0	0	0	0	0	0	0	0	0	0	0
c600956_g1	0	0	0	0	0	0	0	0	0	0	0	0	0	0	0	0	0	0	0	0	0	0	0	0
c609744_g1	0	0	0	0	0	0	0	0	0	0	0	0	0	0	0	0	0	0	0	0	0	0	0	0
c610663_g1	0	0	0	0	0	0	0	0	0	0	0	0	0	0	0	0	0	0	0	0	0	0	0	0
c65320_g1	0	0	0	0	0	0	0	0	0	0	0	0	0	0	0	0	0	0	0	0	0	0	0	0
c662858_g1	0	0	0	0	0	0	0	0	0	0	0	0	0	0	0	0	0	0	0	0	0	0	0	0
c699370_g1	0	0	0	0	0	0	0	0	0	0	0	0	0	0	0	0	0	0	0	0	0	0	0	0
c754663_g1	0	0	0	0	0	0	0	0	0	0	0	0	0	0	0	0	0	0	0	0	0	0	0	0
c756166_g1	0	0	0	0	0	0	0	0	0	0	0	0	0	0	0	0	0	0	0	0	0	0	0	0
c756231_g1	0	0	0	0	0	0	0	0	0	0	0	0	0	0	0	0	0	0	0	0	0	0	0	0
c757154_g1	0	0	0	0	0	0	0	0	0	0	0	0	0	0	0	0	0	0	0	0	0	0	0	0
c757555_g1	0	0	0	0	0	0	0	0	0	0	0	0	0	0	0	0	0	0	0	0	0	0	0	0
c758887_g1	0	0	0	0	0	0	0	0	0	0	0	0	0	0	0	0	0	0	0	0	0	0	0	0
c759894_g1	0	0	0	0	0	0	0	0	0	0	0	0	0	0	0	0	0	0	0	0	0	0	0	0
c760890_g1	0	0	0	0	0	0	0	0	0	0	0	0	0	0	0	0	0	0	0	0	0	0	0	0
c761589_g1	0	0	0	0	0	0	0	0	0	0	0	0	0	0	0	0	0	0	0	0	0	0	0	0
c761604_g1	0	0	0	0	0	0	0	0	0	0	0	0	0	0	0	0	0	0	0	0	0	0	0	0
c761851_g1	0	0	0	0	0	0	0	0	0	0	0	0	0	0	0	0	0	0	0	0	0	0	0	0
c762985_g1	0	0	0	0	0	0	0	0	0	0	0	0	0	0	0	0	0	0	0	0	0	0	0	0
c763420_g1	0	0	0	0	0	0	0	0	0	0	0	0	0	0	0	0	0	0	0	0	0	0	0	0
c763699_g1	0	0	0	0	0	0	0	0	0	0	0	0	0	0	0	0	0	0	0	0	0	0	0	0
c763715_g1	0	0	0	0	0	0	0	0	0	0	0	0	0	0	0	0	0	0	0	0	0	0	0	0
c764323_g1	0	0	0	0	0	0	0	0	0	0	0	0	0	0	0	0	0	0	0	0	0	0	0	0
c764835_g1	0	0	0	0	0	0	0	0	0	0	0	0	0	0	0	0	0	0	0	0	0	0	0	0
c765164_g1	0	0	0	0	0	0	0	0	0	0	0	0	0	0	0	0	0	0	0	0	0	0	0	0
c766006_g1	0	0	0	0	0	0	0	0	0	0	0	0	0	0	0	0	0	0	0	0	0	0	0	0
c766282_g1	0	0	0	0	0	0	0	0	0	0	0	0	0	0	0	0	0	0	0	0	0	0	0	0
c766828_g1	0	0	0	0	0	0	0	0	0	0	0	0	0	0	0	0	0	0	0	0	0	0	0	0
c767048_g1	0	0	0	0	0	0	0	0	0	0	0	0	0	0	0	0	0	0	0	0	0	0	0	0
c770175_g1	0	0	0	0	0	0	0	0	0	0	0	0	0	0	0	0	0	0	0	0	0	0	0	0
c770803_g1	0	0	0	0	0	0	0	0	0	0	0	0	0	0	0	0	0	0	0	0	0	0	0	0
c771775_g1	0	0	0	0	0	0	0	0	0	0	0	0	0	0	0	0	0	0	0	0	0	0	0	0
c771887_g1	0	0	0	0	0	0	0	0	0	0	0	0	0	0	0	0	0	0	0	0	0	0	0	0
c772226_g1	0	0	0	0	0	0	0	0	0	0	0	0	0	0	0	0	0	0	0	0	0	0	0	0
c772447_g1	0	0	0	0	0	0	0	0	0	0	0	0	0	0	0	0	0	0	0	0	0	0	0	0
c773615_g1	0	0	0	0	0	0	0	0	0	0	0	0	0	0	0	0	0	0	0	0	0	0	0	0
c773829_g1	0	0	0	0	0	0	0	0	0	0	0	0	0	0	0	0	0	0	0	0	0	0	0	0
c774246_g1	0	0	0	0	0	0	0	0	0	0	0	0	0	0	0	0	0	0	0	0	0	0	0	0
c774456_g1	0	0	0	0	0	0	0	0	0	0	0	0	0	0	0	0	0	0	0	0	0	0	0	0
c774771_g1	0	0	0	0	0	0	0	0	0	0	0	0	0	0	0	0	0	0	0	0	0	0	0	0
c775340_g1	0	0	0	0	0	0	0	0	0	0	0	0	0	0	0	0	0	0	0	0	0	0	0	0
c775596_g1	0	0	0	0	0	0	0	0	0	0	0	0	0	0	0	0	0	0	0	0	0	0	0	0
c776361_g1	0	0	0	0	0	0	0	0	0	0	0	0	0	0	0	0	0	0	0	0	0	0	0	0
c776764_g1	0	0	0	0	0	0	0	0	0	0	0	0	0	0	0	0	0	0	0	0	0	0	0	0
c777604_g1	0	0	0	0	0	0	0	0	0	0	0	0	0	0	0	0	0	0	0	0	0	0	0	0
c779193_g1	0	0	0	0	0	0	0	0	0	0	0	0	0	0	0	0	0	0	0	0	0	0	0	0
c779529_g1	0	0	0	0	0	0	0	0	0	0	0	0	0	0	0	0	0	0	0	0	0	0	0	0
c779841_g1	0	0	0	0	0	0	0	0	0	0	0	0	0	0	0	0	0	0	0	0	0	0	0	0
c780328_g1	0	0	0	0	0	0	0	0	0	0	0	0	0	0	0	0	0	0	0	0	0	0	0	0
c781395_g1	0	0	0	0	0	0	0	0	0	0	0	0	0	0	0	0	0	0	0	0	0	0	0	0
c781922_g1	0	0	0	0	0	0	0	0	0	0	0	0	0	0	0	0	0	0	0	0	0	0	0	0
c782164_g1	0	0	0	0	0	0	0	0	0	0	0	0	0	0	0	0	0	0	0	0	0	0	0	0
c782431_g1	0	0	0	0	0	0	0	0	0	0	0	0	0	0	0	0	0	0	0	0	0	0	0	0
c782898_g1	0	0	0	0	0	0	0	0	0	0	0	0	0	0	0	0	0	0	0	0	0	0	0	0
c782957_g1	0	0	0	0	0	0	0	0	0	0	0	0	0	0	0	0	0	0	0	0	0	0	0	0
c783447_g1	0	0	0	0	0	0	0	0	0	0	0	0	0	0	0	0	0	0	0	0	0	0	0	0
c783455_g1	0	0	0	0	0	0	0	0	0	0	0	0	0	0	0	0	0	0	0	0	0	0	0	0
c783471_g1	0	0	0	0	0	0	0	0	0	0	0	0	0	0	0	0	0	0	0	0	0	0	0	0
c783856_g1	0	0	0	0	0	0	0	0	0	0	0	0	0	0	0	0	0	0	0	0	0	0	0	0
c784478_g1	0	0	0	0	0	0	0	0	0	0	0	0	0	0	0	0	0	0	0	0	0	0	0	0
c784672_g1	0	0	0	0	0	0	0	0	0	0	0	0	0	0	0	0	0	0	0	0	0	0	0	0
c784773_g1	0	0	0	0	0	0	0	0	0	0	0	0	0	0	0	0	0	0	0	0	0	0	0	0
c785887_g1	0	0	0	0	0	0	0	0	0	0	0	0	0	0	0	0	0	0	0	0	0	0	0	0
c786449_g1	0	0	0	0	0	0	0	0	0	0	0	0	0	0	0	0	0	0	0	0	0	0	0	0
c786875_g1	0	0	0	0	0	0	0	0	0	0	0	0	0	0	0	0	0	0	0	0	0	0	0	0
c787113_g1	0	0	0	0	0	0	0	0	0	0	0	0	0	0	0	0	0	0	0	0	0	0	0	0
c787492_g1	0	0	0	0	0	0	0	0	0	0	0	0	0	0	0	0	0	0	0	0	0	0	0	0
c788323_g1	0	0	0	0	0	0	0	0	0	0	0	0	0	0	0	0	0	0	0	0	0	0	0	0
c788389_g1	0	0	0	0	0	0	0	0	0	0	0	0	0	0	0	0	0	0	0	0	0	0	0	0
c789474_g1	0	0	0	0	0	0	0	0	0	0	0	0	0	0	0	0	0	0	0	0	0	0	0	0
c790509_g1	0	0	0	0	0	0	0	0	0	0	0	0	0	0	0	0	0	0	0	0	0	0	0	0
c791423_g1	0	0	0	0	0	0	0	0	0	0	0	0	0	0	0	0	0	0	0	0	0	0	0	0
c791537_g1	0	0	0	0	0	0	0	0	0	0	0	0	0	0	0	0	0	0	0	0	0	0	0	0
c791770_g1	0	0	0	0	0	0	0	0	0	0	0	0	0	0	0	0	0	0	0	0	0	0	0	0
c792113_g1	0	0	0	0	0	0	0	0	0	0	0	0	0	0	0	0	0	0	0	0	0	0	0	0
c792252_g1	0	0	0	0	0	0	0	0	0	0	0	0	0	0	0	0	0	0	0	0	0	0	0	0
c792357_g1	0	0	0	0	0	0	0	0	0	0	0	0	0	0	0	0	0	0	0	0	0	0	0	0
c792823_g1	0	0	0	0	0	0	0	0	0	0	0	0	0	0	0	0	0	0	0	0	0	0	0	0
c793190_g1	0	0	0	0	0	0	0	0	0	0	0	0	0	0	0	0	0	0	0	0	0	0	0	0
c793525_g1	0	0	0	0	0	0	0	0	0	0	0	0	0	0	0	0	0	0	0	0	0	0	0	0
c794565_g1	0	0	0	0	0	0	0	0	0	0	0	0	0	0	0	0	0	0	0	0	0	0	0	0
c795111_g1	0	0	0	0	0	0	0	0	0	0	0	0	0	0	0	0	0	0	0	0	0	0	0	0
c795301_g1	0	0	0	0	0	0	0	0	0	0	0	0	0	0	0	0	0	0	0	0	0	0	0	0
c795738_g1	0	0	0	0	0	0	0	0	0	0	0	0	0	0	0	0	0	0	0	0	0	0	0	0
c796065_g1	0	0	0	0	0	0	0	0	0	0	0	0	0	0	0	0	0	0	0	0	0	0	0	0
c796807_g1	0	0	0	0	0	0	0	0	0	0	0	0	0	0	0	0	0	0	0	0	0	0	0	0
c797115_g1	0	0	0	0	0	0	0	0	0	0	0	0	0	0	0	0	0	0	0	0	0	0	0	0
c797200_g1	0	0	0	0	0	0	0	0	0	0	0	0	0	0	0	0	0	0	0	0	0	0	0	0
c797717_g1	0	0	0	0	0	0	0	0	0	0	0	0	0	0	0	0	0	0	0	0	0	0	0	0
c798067_g1	0	0	0	0	0	0	0	0	0	0	0	0	0	0	0	0	0	0	0	0	0	0	0	0
c798588_g1	0	0	0	0	0	0	0	0	0	0	0	0	0	0	0	0	0	0	0	0	0	0	0	0
c799092_g1	0	0	0	0	0	0	0	0	0	0	0	0	0	0	0	0	0	0	0	0	0	0	0	0
c799639_g1	0	0	0	0	0	0	0	0	0	0	0	0	0	0	0	0	0	0	0	0	0	0	0	0
c799653_g1	0	0	0	0	0	0	0	0	0	0	0	0	0	0	0	0	0	0	0	0	0	0	0	0
c800838_g1	0	0	0	0	0	0	0	0	0	0	0	0	0	0	0	0	0	0	0	0	0	0	0	0
c800960_g1	0	0	0	0	0	0	0	0	0	0	0	0	0	0	0	0	0	0	0	0	0	0	0	0
c802054_g1	0	0	0	0	0	0	0	0	0	0	0	0	0	0	0	0	0	0	0	0	0	0	0	0
c802256_g1	0	0	0	0	0	0	0	0	0	0	0	0	0	0	0	0	0	0	0	0	0	0	0	0
c803399_g1	0	0	0	0	0	0	0	0	0	0	0	0	0	0	0	0	0	0	0	0	0	0	0	0
c803663_g1	0	0	0	0	0	0	0	0	0	0	0	0	0	0	0	0	0	0	0	0	0	0	0	0
c803687_g1	0	0	0	0	0	0	0	0	0	0	0	0	0	0	0	0	0	0	0	0	0	0	0	0
c805231_g1	0	0	0	0	0	0	0	0	0	0	0	0	0	0	0	0	0	0	0	0	0	0	0	0
c805766_g1	0	0	0	0	0	0	0	0	0	0	0	0	0	0	0	0	0	0	0	0	0	0	0	0
c806048_g1	0	0	0	0	0	0	0	0	0	0	0	0	0	0	0	0	0	0	0	0	0	0	0	0
c806622_g1	0	0	0	0	0	0	0	0	0	0	0	0	0	0	0	0	0	0	0	0	0	0	0	0
c806718_g1	0	0	0	0	0	0	0	0	0	0	0	0	0	0	0	0	0	0	0	0	0	0	0	0
c807564_g1	0	0	0	0	0	0	0	0	0	0	0	0	0	0	0	0	0	0	0	0	0	0	0	0
c807783_g1	0	0	0	0	0	0	0	0	0	0	0	0	0	0	0	0	0	0	0	0	0	0	0	0
c807808_g1	0	0	0	0	0	0	0	0	0	0	0	0	0	0	0	0	0	0	0	0	0	0	0	0
c808299_g1	0	0	0	0	0	0	0	0	0	0	0	0	0	0	0	0	0	0	0	0	0	0	0	0
c808812_g1	0	0	0	0	0	0	0	0	0	0	0	0	0	0	0	0	0	0	0	0	0	0	0	0
c808857_g1	0	0	0	0	0	0	0	0	0	0	0	0	0	0	0	0	0	0	0	0	0	0	0	0
c811336_g1	0	0	0	0	0	0	0	0	0	0	0	0	0	0	0	0	0	0	0	0	0	0	0	0
c811605_g1	0	0	0	0	0	0	0	0	0	0	0	0	0	0	0	0	0	0	0	0	0	0	0	0
c811702_g1	0	0	0	0	0	0	0	0	0	0	0	0	0	0	0	0	0	0	0	0	0	0	0	0
c812231_g1	0	0	0	0	0	0	0	0	0	0	0	0	0	0	0	0	0	0	0	0	0	0	0	0
c812547_g1	0	0	0	0	0	0	0	0	0	0	0	0	0	0	0	0	0	0	0	0	0	0	0	0
c813751_g1	0	0	0	0	0	0	0	0	0	0	0	0	0	0	0	0	0	0	0	0	0	0	0	0
c813848_g1	0	0	0	0	0	0	0	0	0	0	0	0	0	0	0	0	0	0	0	0	0	0	0	0
c813882_g1	0	0	0	0	0	0	0	0	0	0	0	0	0	0	0	0	0	0	0	0	0	0	0	0
c813933_g1	0	0	0	0	0	0	0	0	0	0	0	0	0	0	0	0	0	0	0	0	0	0	0	0
c814208_g1	0	0	0	0	0	0	0	0	0	0	0	0	0	0	0	0	0	0	0	0	0	0	0	0
c814353_g1	0	0	0	0	0	0	0	0	0	0	0	0	0	0	0	0	0	0	0	0	0	0	0	0
c814920_g1	0	0	0	0	0	0	0	0	0	0	0	0	0	0	0	0	0	0	0	0	0	0	0	0
c815308_g1	0	0	0	0	0	0	0	0	0	0	0	0	0	0	0	0	0	0	0	0	0	0	0	0
c815394_g1	0	0	0	0	0	0	0	0	0	0	0	0	0	0	0	0	0	0	0	0	0	0	0	0
c816564_g1	0	0	0	0	0	0	0	0	0	0	0	0	0	0	0	0	0	0	0	0	0	0	0	0
c816845_g1	0	0	0	0	0	0	0	0	0	0	0	0	0	0	0	0	0	0	0	0	0	0	0	0
c817189_g1	0	0	0	0	0	0	0	0	0	0	0	0	0	0	0	0	0	0	0	0	0	0	0	0
c817473_g1	0	0	0	0	0	0	0	0	0	0	0	0	0	0	0	0	0	0	0	0	0	0	0	0
c819040_g1	0	0	0	0	0	0	0	0	0	0	0	0	0	0	0	0	0	0	0	0	0	0	0	0
c819213_g1	0	0	0	0	0	0	0	0	0	0	0	0	0	0	0	0	0	0	0	0	0	0	0	0
c819435_g1	0	0	0	0	0	0	0	0	0	0	0	0	0	0	0	0	0	0	0	0	0	0	0	0
c819519_g1	0	0	0	0	0	0	0	0	0	0	0	0	0	0	0	0	0	0	0	0	0	0	0	0
c819642_g1	0	0	0	0	0	0	0	0	0	0	0	0	0	0	0	0	0	0	0	0	0	0	0	0
c820293_g1	0	0	0	0	0	0	0	0	0	0	0	0	0	0	0	0	0	0	0	0	0	0	0	0
c820600_g1	0	0	0	0	0	0	0	0	0	0	0	0	0	0	0	0	0	0	0	0	0	0	0	0
c820756_g1	0	0	0	0	0	0	0	0	0	0	0	0	0	0	0	0	0	0	0	0	0	0	0	0
c822546_g1	0	0	0	0	0	0	0	0	0	0	0	0	0	0	0	0	0	0	0	0	0	0	0	0
c823832_g1	0	0	0	0	0	0	0	0	0	0	0	0	0	0	0	0	0	0	0	0	0	0	0	0
c824319_g1	0	0	0	0	0	0	0	0	0	0	0	0	0	0	0	0	0	0	0	0	0	0	0	0
c824514_g1	0	0	0	0	0	0	0	0	0	0	0	0	0	0	0	0	0	0	0	0	0	0	0	0
c825023_g1	0	0	0	0	0	0	0	0	0	0	0	0	0	0	0	0	0	0	0	0	0	0	0	0
c825636_g1	0	0	0	0	0	0	0	0	0	0	0	0	0	0	0	0	0	0	0	0	0	0	0	0
c826234_g1	0	0	0	0	0	0	0	0	0	0	0	0	0	0	0	0	0	0	0	0	0	0	0	0
c826849_g1	0	0	0	0	0	0	0	0	0	0	0	0	0	0	0	0	0	0	0	0	0	0	0	0
c827030_g1	0	0	0	0	0	0	0	0	0	0	0	0	0	0	0	0	0	0	0	0	0	0	0	0
c827106_g1	0	0	0	0	0	0	0	0	0	0	0	0	0	0	0	0	0	0	0	0	0	0	0	0
c827192_g1	0	0	0	0	0	0	0	0	0	0	0	0	0	0	0	0	0	0	0	0	0	0	0	0
c827250_g1	0	0	0	0	0	0	0	0	0	0	0	0	0	0	0	0	0	0	0	0	0	0	0	0
c827991_g1	0	0	0	0	0	0	0	0	0	0	0	0	0	0	0	0	0	0	0	0	0	0	0	0
c828139_g1	0	0	0	0	0	0	0	0	0	0	0	0	0	0	0	0	0	0	0	0	0	0	0	0
c828750_g1	0	0	0	0	0	0	0	0	0	0	0	0	0	0	0	0	0	0	0	0	0	0	0	0
c829079_g1	0	0	0	0	0	0	0	0	0	0	0	0	0	0	0	0	0	0	0	0	0	0	0	0
c829794_g1	0	0	0	0	0	0	0	0	0	0	0	0	0	0	0	0	0	0	0	0	0	0	0	0
c830536_g1	0	0	0	0	0	0	0	0	0	0	0	0	0	0	0	0	0	0	0	0	0	0	0	0
c830936_g1	0	0	0	0	0	0	0	0	0	0	0	0	0	0	0	0	0	0	0	0	0	0	0	0
c831059_g1	0	0	0	0	0	0	0	0	0	0	0	0	0	0	0	0	0	0	0	0	0	0	0	0
c831849_g1	0	0	0	0	0	0	0	0	0	0	0	0	0	0	0	0	0	0	0	0	0	0	0	0
c832364_g1	0	0	0	0	0	0	0	0	0	0	0	0	0	0	0	0	0	0	0	0	0	0	0	0
c832526_g1	0	0	0	0	0	0	0	0	0	0	0	0	0	0	0	0	0	0	0	0	0	0	0	0
c833040_g1	0	0	0	0	0	0	0	0	0	0	0	0	0	0	0	0	0	0	0	0	0	0	0	0
c95626_g1	0	0	0	0	0	0	0	0	0	0	0	0	0	0	0	0	0	0	0	0	0	0	0	0
HMGR	45.49	48.65	65	106.3	15.27	41.12	152.64	45.7	18.25	2.41	33.99	24.83	7.72	14.2	4.33	11.22	23.66	18.53	19.46	10.75	29.52	25.46	32.89	15.24
MVK	27.75	37.93	22.91	13.03	10.66	15.21	11.37	15.94	9.95	22.29	18.04	12.29	9	18.14	6.26	10.43	14.12	14.18	17.83	18.12	19.54	13.87	13.32	15.06
PMK	1.93	1.87	2.59	1.21	0.75	1.43	0.95	0.99	0.96	1.87	2.55	1.69	1.51	2.08	1.59	1.33	2.29	2.08	1.44	3.09	2.67	1.88	3.22	1.21
MVD	53.97	55.67	80.29	41.1	26.69	34.53	36.04	50.26	20.37	37.05	46.27	29.21	19.59	36.35	16.26	23.9	48.2	35.6	36.14	42.6	54.29	39.63	39.63	45.68
DXR	11.47	9.88	10.51	7.02	5.95	5.42	5.75	4.95	3.98	8.36	6.96	6.15	4.39	6.28	4.07	10.8	6.25	5.44	7.56	8.16	9.1	7.68	7.7	6.65
MCT	14.43	10.3	12.64	7.48	3.59	5.68	7.45	7.92	5.2	9.36	8.72	7.87	6.27	8.75	4.8	9.59	7.74	10.57	8.2	13.41	12.9	7.2	8.66	8.08
CMK	1.3	1.21	0.95	0.8	0.25	0.62	0.51	0.4	0.44	1.58	1.73	0.67	0.82	1.14	0.69	1.78	1.68	1.23	1.15	1.01	1.81	1.49	1.48	0.81
HDS	8.02	8.95	11.52	5.26	2.44	3.25	5.47	3.32	2.37	6.08	5.44	4.19	2.91	4.24	2.29	4.86	4.21	5.2	5.85	5.61	5.51	8.15	8.89	4.03
HDR	73.43	58.17	67.38	37.4	27.55	33.03	32.18	41.32	26.3	40.45	63.42	45.3	23.12	31.01	23.98	40.28	30.63	36.25	53.55	59.76	67.71	34.53	47.03	40.46
FPS	29.39	49.45	36.08	12.87	5.92	13.57	22.27	15.92	7.42	12.08	15.99	12.07	9.87	14.08	2.53	10.37	14.41	16.29	20.82	12.07	22.03	10.5	10.18	12.04
SS	6.61	7	8.48	11.27	2.26	5.44	7.51	7.81	4.43	4.71	6.99	8.02	3.19	4.2	2.15	3.94	7.63	7.68	6.61	6.44	5.84	4.33	7.94	8.35
SE	0.59	0.58	1.26	0.66	0.8	0.36	2.12	2.19	0.82	0.2	0.18	0.08	1.12	0.5	0.23	0.06	0.2	0.38	0.43	0.19	0.03	0.44	0.5	0.14
CAS	9.59	11.66	5.99	3.74	1.58	5.39	5.05	6.63	6.53	6.81	12.1	4.68	3.01	10.35	3.4	3.07	9.95	10.81	7.22	11.78	11.51	7.15	11.49	10.63
