# Supplementary material for: Identification and Expression Analysis of Cytochrome P450 Genes Probably Involved in Triterpenoid Saponins Biosynthesis in Astragalus mongholicus
Source: Int J Mol Sci. 2024 Jul 30;25(15):8333. doi: 10.3390/ijms25158333 (PMC11312233; doi:10.3390/ijms25158333)
Supplement: Supplementary file 1 [file ijms-25-08333-s001.zip › Table S3.xls]

## Sheet: Sheet1
Table S3. The sequence similarity comparison of P450s from transcriptome and reference genome in A. mongholicus.
query acc.ver	subject acc.ver	% identity	alignment length	mismatches	gap opens	q. start	q. end	s. start	s. end	evalue	bit score
c7485_g1	Am05G025230.1	99.142	233	2	0	176	408	1569	1337	3.66e-119	420
c7485_g1	Am05G025240.1	89.286	224	24	0	185	408	1266	1043	1.8e-77	281
c10072_g1	Am03G019980.1	99.275	138	1	0	1	138	1426	1563	2.55e-68	250
c11253_g1	Am03G019980.1	100	179	0	0	22	200	581	759	9.59e-93	331
c11253_g1	Am03G019980.1	100	33	0	0	198	230	783	751	1.39e-11	62.1
c11254_g1	Am03G019980.1	99.275	138	1	0	22	159	581	718	3.43e-68	250
c11254_g1	Am03G019980.1	100	131	0	0	151	281	581	711	5.73e-66	243
c18319_g1	Am05G032810.1	99.528	636	3	0	1	636	802	1437	0	1158
c18320_g1	Am05G032810.1	100	208	0	0	1	208	588	795	6.5e-109	385
c23375_g1	Am08G000520.1	98.99	99	1	0	1	99	413	511	1.67e-46	178
c23375_g1	Am08G000520.1	98.039	102	2	0	185	286	506	607	1.67e-46	178
c33566_g1	Am02G030880.1	100	207	0	0	1	207	304	98	2.33e-108	383
c38180_g1	Am01G013320.1	100	472	0	0	1	472	931	1402	0	872
c45022_g1	Am04G007470.1	100	103	0	0	1	103	452	350	2.07e-50	191
c47851_g1	Am03G031860.1	100	319	0	0	1	319	322	4	2.03e-170	590
c48836_g1	Am04G015530.1	100	75	0	0	1	75	75	1	9.5e-35	139
c60725_g1	Am07G008890.1	92.647	204	15	0	1	204	506	709	2.02e-81	294
c60725_g1	Am02G011380.1	90.686	204	19	0	1	204	506	709	9.48e-75	272
c60725_g1	Am02G011380.1	98.413	63	1	0	297	359	704	766	2.19e-26	111
c60725_g1	Am07G013640.1	86.893	206	23	3	1	204	506	709	2.08e-61	228
c61508_g1	Am02G021060.1	99.667	300	1	0	3	302	160	459	3.26e-158	549
c65320_g1	Am09G008050.1	89.369	301	28	4	1	300	276	573	5.81e-106	375
c70155_g1	Am01G005900.1	98.578	211	0	1	48	255	153	363	2.56e-104	370
c70155_g1	Am01G005900.1	94.915	59	3	0	1	59	534	592	6.2e-21	93.5
c70155_g1	Am01G005900.1	100	32	0	0	254	285	400	369	6.29e-11	60.2
c78640_g1	Am07G008450.1	99.379	322	2	0	1	322	547	868	9.56e-169	584
c81235_g1	Am02G030880.1	99.204	628	5	0	1	628	351	978	0	1133
c81235_g1	Am02G030880.1	99.598	498	2	0	701	1198	979	1476	0	909
c84715_g1	Am09G014390.1	99.647	567	2	0	1	567	949	1515	0	1037
c90854_g1	Am09G005280.1	100	164	0	0	174	337	884	1047	1.16e-83	303
c90854_g1	Am09G005280.1	100	100	0	0	1091	1190	1046	1145	4.37e-48	185
c90854_g1	Am09G005280.1	100	74	0	0	1	74	813	886	1.24e-33	137
c90855_g1	Am09G005280.1	100	164	0	0	174	337	884	1047	5.15e-84	303
c90855_g1	Am09G005280.1	100	99	0	0	441	539	1047	1145	7.01e-48	183
c90855_g1	Am09G005280.1	100	74	0	0	1	74	813	886	5.53e-34	137
c92094_g1	Am07G008890.1	98.148	108	0	1	241	348	225	330	4.09e-49	187
c92094_g1	Am07G008890.1	100	67	0	0	347	413	446	512	3.25e-30	124
c92094_g1	Am07G013640.1	96.923	65	2	0	349	413	448	512	9.11e-26	110
c92095_g1	Am07G008890.1	100	98	0	0	221	318	233	330	1.76e-47	182
c92095_g1	Am07G008890.1	100	67	0	0	317	383	446	512	3.01e-30	124
c92095_g1	Am07G013640.1	96.923	65	2	0	319	383	448	512	8.42e-26	110
c95625_g1	Am01G000430.1	99.901	1009	1	0	1	1009	42	1050	0	1858
c95626_g1	Am01G000430.1	100	61	0	0	208	268	1	61	4.46e-27	113
c98353_g1	Am02G031760.1	100	258	0	0	155	412	1	258	2.16e-136	477
c107697_g1	Am09G007040.1	100	125	0	0	3	127	125	1	1.05e-62	231
c113560_g1	Am08G000520.1	98.413	63	1	0	1	63	1063	1125	1.32e-26	111
c117972_g1	Am09G010880.1	98.63	73	1	0	52	124	1	73	3.72e-32	130
c117972_g1	Am09G010880.1	100	64	0	0	165	228	1	64	8.05e-29	119
c117973_g1	Am09G010880.1	99.355	155	1	0	28	182	1	155	9.47e-78	281
c117973_g1	Am09G010880.1	100	49	0	0	175	223	220	172	1.71e-20	91.6
c123622_g1	Am04G002100.1	97.541	122	3	0	1	122	1632	1511	8.45e-56	209
c123622_g1	Am04G002100.1	100	92	0	0	309	400	1515	1424	3.99e-44	171
c124678_g1	Am07G004820.1	99.935	1539	1	0	40	1578	1	1539	0	2837
c127141_g1	Am08G005980.1	93.227	251	17	0	1	251	1067	1317	2.23e-104	370
c128739_g1	Am09G007050.1	100	304	0	0	1	304	506	809	4.54e-162	562
c130982_g1	Am07G008890.1	100	75	0	0	1	75	782	708	8.74e-35	139
c130982_g1	Am07G013640.1	94.828	58	3	0	18	75	765	708	2.48e-20	91.6
c130983_g1	Am07G008890.1	100	75	0	0	1	75	782	708	1.05e-34	139
c130983_g1	Am07G013640.1	94.828	58	3	0	18	75	765	708	2.98e-20	91.6
c132606_g1	Am04G002100.1	100	176	0	0	436	611	1033	1208	1.28e-90	326
c132606_g1	Am04G002100.1	99.16	119	0	1	1	119	862	979	1.04e-56	213
c132606_g1	Am04G002100.1	100	62	0	0	233	294	974	1035	3.02e-27	115
c145967_g1	Am09G003250.1	100	134	0	0	1	134	1349	1482	1.72e-67	248
c151510_g1	Am01G003450.1	99.548	221	1	0	55	275	1	221	2.43e-114	403
c151510_g1	Am04G005360.1	88.938	226	9	7	55	275	1	215	1.2e-72	265
c151781_g1	Am02G040600.1	99.693	326	1	0	316	641	1503	1178	2.51e-172	597
c155606_g1	Am04G015530.1	97.436	117	3	0	1	117	1047	931	3.67e-53	200
c155606_g1	Am04G015530.1	100	71	0	0	224	294	940	870	1.36e-32	132
c161391_g1	Am03G016300.1	96.357	851	0	1	109	959	1	820	0	1371
c161391_g1	Am03G016300.1	100	347	0	0	1494	1840	1028	1374	0	641
c161391_g1	Am03G016300.1	100	209	0	0	1251	1459	819	1027	1.76e-108	387
c161392_g1	Am03G016300.1	96.357	851	0	1	109	959	1	820	0	1371
c161392_g1	Am03G016300.1	100	347	0	0	1406	1752	1028	1374	0	641
c161392_g1	Am03G016300.1	100	208	0	0	1164	1371	820	1027	6.04e-108	385
c161393_g1	Am03G016300.1	97.07	1058	0	1	109	1166	1	1027	0	1753
c161393_g1	Am03G016300.1	100	347	0	0	1201	1547	1028	1374	0	641
c162517_g1	Am02G012030.1	99.142	233	2	0	1	233	717	949	2.02e-119	420
c162518_g1	Am02G012030.1	99.065	107	1	0	1	107	557	663	4.72e-51	193
c162518_g1	Am02G012030.1	100	72	0	0	159	230	664	735	2.9e-33	134
c166321_g1	Am09G005280.1	100	109	0	0	94	202	5	113	6.81e-54	202
c166321_g1	Am09G005280.1	100	98	0	0	1	98	133	230	8.87e-48	182
c170346_g1	Am07G009940.1	96.942	1079	3	1	1	1079	455	1503	0	1783
c170347_g1	Am07G009940.1	100	428	0	0	105	532	1076	1503	0	791
c173673_g1	Am05G032300.1	100	38	0	0	1	38	1460	1497	4.86e-14	71.3
c175779_g1	Am01G020470.1	100	201	0	0	1	201	1065	865	4.96e-105	372
c181721_g1	Am06G017250.1	100	118	0	0	55	172	1	118	9.37e-59	219
c181721_g1	Am06G017250.1	100	108	0	0	166	273	147	254	3.39e-53	200
c183902_g1	Am05G028950.1	100	100	0	0	6	105	1047	948	1.77e-48	185
c194531_g1	Am02G030760.1	99.826	574	1	0	290	863	888	1461	0	1055
c194531_g1	Am02G030750.1	87.631	574	41	12	290	860	888	1434	0	640
c194532_g1	Am02G030760.1	99.795	1461	3	0	52	1512	1	1461	0	2682
c194532_g1	Am02G030750.1	89.254	1461	127	12	52	1509	1	1434	0	1801
c195294_g1	Am03G011890.1	99.563	229	1	0	1617	1845	319	547	6.43e-118	418
c195294_g1	Am03G011890.1	98.438	64	1	0	1844	1907	484	547	3.4e-26	113
c195294_g1	Am03G011860.1	90.393	229	22	0	1617	1845	316	544	6.76e-83	302
c195295_g1	Am03G011890.1	99.563	229	1	0	1343	1571	319	547	5.51e-118	418
c195295_g1	Am03G011890.1	98.438	64	1	0	1570	1633	484	547	2.91e-26	113
c195295_g1	Am03G011860.1	90.393	229	22	0	1343	1571	316	544	5.79e-83	302
c195509_g1	Am06G010450.1	100	165	0	0	108	272	1097	1261	6.96e-85	305
c195509_g1	Am06G010440.1	88.344	163	19	0	110	272	1063	1225	4.37e-52	196
c197598_g1	Am05G025230.1	99.471	189	1	0	292	480	937	749	2.68e-96	344
c197599_g1	Am05G025230.1	99.576	236	1	0	36	271	984	749	1.1e-122	431
c197599_g1	Am05G025230.1	100	39	0	0	1	39	994	1032	7.66e-15	73.1
c197599_g1	Am05G025240.1	87.395	119	15	0	36	154	690	572	2.68e-34	137
c197600_g1	Am05G025230.1	100	83	0	0	1	83	1018	936	3.97e-39	154
c197601_g1	Am05G025230.1	94.737	38	1	1	195	232	940	904	1.81e-10	58.4
c197601_g1	Am05G025240.1	100	28	0	0	205	232	637	610	8.44e-09	52.8
c197602_g1	Am05G025230.1	100	83	0	0	1	83	1018	936	3.12e-39	154
c197603_g1	Am05G025230.1	100	83	0	0	1	83	1018	936	2.94e-39	154
c197607_g1	Am05G025230.1	99.471	189	1	0	271	459	937	749	2.55e-96	344
c197607_g1	Am05G025240.1	90.909	66	6	0	277	342	637	572	1.32e-19	89.8
c197608_g1	Am05G025230.1	100	83	0	0	1	83	1018	936	4.4e-39	154
c197611_g1	Am05G025230.1	99.471	189	1	0	144	332	937	749	1.82e-96	344
c197611_g1	Am05G025230.1	100	83	0	0	1	83	1018	936	3.3e-39	154
c197611_g1	Am05G025240.1	90.909	66	6	0	150	215	637	572	9.44e-20	89.8
c197876_g1	Am04G006380.1	97.368	38	1	0	2	39	1021	1058	1.07e-12	65.8
c198098_g1	Am05G025230.1	87.437	199	23	2	1	198	734	931	1.29e-61	228
c198098_g1	Am05G025240.1	100	71	0	0	133	203	572	642	1.04e-32	132
c198099_g1	Am05G025230.1	87.437	199	23	2	1	198	734	931	1.36e-61	228
c198099_g1	Am05G025240.1	100	71	0	0	133	203	572	642	1.09e-32	132
c198106_g1	Am05G025240.1	100	56	0	0	1	56	588	643	6.52e-24	104
c198106_g1	Am05G025230.1	93.878	49	3	0	2	50	883	931	5.11e-15	75
c198107_g1	Am05G025230.1	87.437	199	23	2	1	198	734	931	1.54e-61	228
c198107_g1	Am05G025240.1	100	72	0	0	133	204	572	643	3.45e-33	134
c199025_g1	Am05G004640.1	99.237	131	1	0	87	217	1069	1199	2.02e-64	237
c199025_g1	Am05G004610.1	90.152	132	13	0	86	217	1068	1199	5.77e-45	172
c199026_g1	Am05G004640.1	94.845	97	5	0	113	209	977	1073	9.79e-39	152
c199026_g1	Am05G004840.1	93.814	97	6	0	113	209	974	1070	4.55e-37	147
c199026_g1	Am01G002720.1	91.753	97	8	0	113	209	977	1073	9.86e-34	135
c199026_g1	Am05G004610.1	91.489	94	8	0	113	206	977	1070	4.59e-32	130
c199027_g1	Am05G004640.1	97.758	223	5	0	113	335	977	1199	1.09e-108	385
c199027_g1	Am05G004840.1	91.031	223	20	0	113	335	974	1196	1.12e-83	302
c199027_g1	Am05G004610.1	90.135	223	22	0	113	335	977	1199	2.43e-80	291
c199027_g1	Am01G002720.1	90.135	223	22	0	113	335	977	1199	2.43e-80	291
c199029_g1	Am05G004840.1	99.048	105	1	0	1091	1195	976	872	3.38e-49	189
c199029_g1	Am05G004610.1	93.137	102	7	0	1091	1192	979	878	1.6e-37	150
c199029_g1	Am01G002720.1	89.474	95	10	0	1091	1185	979	885	1.25e-28	121
c199035_g1	Am01G002720.1	98.814	253	3	0	1	253	1066	814	7.82e-129	451
c199035_g1	Am05G004640.1	92.063	252	20	0	1	252	1066	815	6.31e-100	355
c199035_g1	Am05G004610.1	90.119	253	25	0	1	253	1066	814	3.82e-92	329
c199035_g1	Am05G004840.1	88.538	253	29	0	1	253	1063	811	1.79e-85	307
c199041_g1	Am05G004840.1	99.048	105	1	0	1429	1533	976	872	4.35e-49	189
c199041_g1	Am05G004610.1	93.137	102	7	0	1429	1530	979	878	2.05e-37	150
c199041_g1	Am01G002720.1	89.474	95	10	0	1429	1523	979	885	1.61e-28	121
c200571_g1	Am02G002830.1	99.174	121	1	0	466	586	208	88	2.08e-58	219
c203140_g1	Am05G025890.1	86.667	645	57	10	138	775	1554	932	0	688
c203141_g1	Am05G025890.1	86.636	651	58	10	138	781	1554	926	0	693
c203142_g1	Am05G025890.1	91.935	186	9	4	2	184	1097	915	5.63e-70	255
c203147_g1	Am05G025890.1	100	72	0	0	1	72	854	925	4.24e-33	134
c203149_g1	Am05G025890.1	100	72	0	0	1	72	854	925	3.87e-33	134
c203153_g1	Am05G025890.1	100	155	0	0	1	155	771	925	3.47e-79	287
c203860_g1	Am01G020470.1	96.923	65	2	0	45	109	1378	1442	4.48e-26	110
c203860_g1	Am01G020470.1	100	50	0	0	1	50	647	696	4.51e-21	93.5
c203862_g1	Am01G020470.1	97.222	72	1	1	56	126	1375	1446	3.76e-29	121
c203862_g1	Am01G020470.1	100	64	0	0	1	64	647	710	1.35e-28	119
c203863_g1	Am01G020470.1	100	64	0	0	1	64	647	710	1.17e-28	119
c203863_g1	Am01G020470.1	94.444	72	3	1	56	126	1375	1446	7.04e-26	110
c203864_g1	Am01G020470.1	99.796	490	1	0	144	633	1	490	0	900
c203865_g1	Am01G020470.1	100	269	0	0	1056	1324	248	516	5.76e-142	497
c203865_g1	Am01G020470.1	100	249	0	0	144	392	1	249	7.56e-131	460
c203865_g1	Am01G020470.1	100	65	0	0	1325	1389	579	643	1.46e-28	121
c203866_g1	Am01G020470.1	100	249	0	0	144	392	1	249	3.11e-131	460
c203866_g1	Am01G020470.1	100	105	0	0	478	582	412	516	3.48e-51	195
c203867_g1	Am01G020470.1	100	105	0	0	355	459	412	516	2.72e-51	195
c203867_g1	Am01G020470.1	100	88	0	0	182	269	162	249	7.68e-42	163
c203868_g1	Am01G020470.1	100	33	0	0	1	33	541	573	1.49e-11	62.1
c203869_g1	Am01G020470.1	100	88	0	0	182	269	162	249	8.01e-42	163
c203870_g1	Am01G020470.1	100	63	0	0	1	63	647	709	4.11e-28	117
c203871_g1	Am01G020470.1	100	64	0	0	1	64	647	710	8.7e-29	119
c203871_g1	Am01G020470.1	95.714	70	2	1	56	124	1375	1444	1.46e-26	111
c203872_g1	Am01G020470.1	98.601	143	2	0	428	570	722	864	6.99e-69	254
c203872_g1	Am01G020470.1	100	78	0	0	1	78	647	724	4.39e-36	145
c203873_g1	Am01G020470.1	100	64	0	0	1	64	647	710	1.67e-28	119
c203873_g1	Am01G020470.1	94.444	72	3	1	56	126	1375	1446	1.01e-25	110
c203874_g1	Am01G020470.1	100	269	0	0	933	1201	248	516	5.24e-142	497
c203874_g1	Am01G020470.1	100	88	0	0	182	269	162	249	2.17e-41	163
c203874_g1	Am01G020470.1	100	65	0	0	1202	1266	579	643	1.33e-28	121
c205706_g1	Am08G008060.1	100	81	0	0	193	273	770	850	3.47e-38	150
c205708_g1	Am08G008060.1	100	102	0	0	1	102	1169	1068	8.07e-50	189
c205713_g1	Am08G008060.1	99.383	162	1	0	1	162	828	989	1.15e-81	294
c205713_g1	Am08G008060.1	100	56	0	0	156	211	1025	970	2.07e-24	104
c205715_g1	Am08G008060.1	99.327	297	2	0	28	324	381	677	7.6e-155	538
c205715_g1	Am08G008060.1	100	37	0	0	1	37	398	362	1.2e-13	69.4
c205716_g1	Am08G008060.1	100	163	0	0	102	264	1132	970	8.72e-84	302
c205716_g1	Am08G008060.1	100	111	0	0	1	111	1104	994	7.04e-55	206
c205719_g1	Am08G008060.1	100	163	0	0	1	163	688	850	8.16e-84	302
c205719_g1	Am08G008060.1	100	91	0	0	158	248	760	850	8.63e-44	169
c212214_g1	Am02G011400.1	100	137	0	0	291	427	906	1042	4.12e-69	254
c212214_g1	Amptg000100lG000190.1	99.27	137	1	0	291	427	867	1003	1.92e-67	248
c212214_g1	Am02G011540.1	91.241	137	12	0	291	427	912	1048	4.24e-49	187
c212217_g1	Am02G011400.1	97.976	247	2	1	1	247	664	907	1.19e-120	425
c212217_g1	Am02G011400.1	100	93	0	0	473	565	906	998	1.71e-44	172
c212217_g1	Am02G011400.1	100	46	0	0	564	609	1063	1018	2.29e-18	86.1
c212217_g1	Am02G011540.1	97.166	247	7	0	1	247	667	913	1.99e-118	418
c212217_g1	Amptg000100lG000190.1	91.855	221	18	0	27	247	648	868	1.25e-85	309
c212217_g1	Amptg000100lG000190.1	100	93	0	0	473	565	867	959	1.71e-44	172
c212217_g1	Am03G028430.1	78.977	176	37	0	3	178	660	835	6.28e-29	121
c212218_g1	Am03G028480.1	98.039	102	2	0	163	264	1096	1197	1.53e-46	178
c212219_g1	Amptg000100lG000190.1	100	93	0	0	291	383	867	959	1.19e-44	172
c212219_g1	Am02G011400.1	100	93	0	0	291	383	906	998	1.19e-44	172
c212219_g1	Am02G011400.1	100	46	0	0	382	427	1063	1018	1.59e-18	86.1
c212221_g1	Am03G028480.1	98.658	149	2	0	421	569	870	1018	2.56e-72	265
c212222_g1	Am03G028480.1	97.443	352	9	0	520	871	892	1243	2.66e-173	601
c212222_g1	Am03G028480.1	95.812	191	8	0	336	526	870	1060	1.8e-85	309
c212222_g1	Amptg000100lG000190.1	77.064	327	68	6	520	842	889	1212	4.1e-47	182
c212222_g1	Am05G004780.1	76.08	301	65	6	520	818	934	1229	1.16e-37	150
c212222_g1	Am04G029260.1	75.49	204	46	4	660	861	1050	1251	1.53e-21	97.1
c212223_g1	Am03G028480.1	96.8	125	4	0	95	219	861	985	4.44e-56	209
c212225_g1	Am03G028480.1	92.723	426	20	2	1	426	829	1243	9.85e-175	604
c212225_g1	Amptg000100lG000190.1	76.638	351	73	9	51	397	867	1212	1.52e-48	185
c212225_g1	Am05G004780.1	77.049	305	59	11	72	373	933	1229	1.98e-42	165
c212225_g1	Am04G029260.1	76.585	205	42	5	215	416	1050	1251	3.39e-25	108
c212359_g1	Am08G007690.1	100	110	0	0	1	110	661	770	4.72e-54	204
c212359_g1	Am08G007690.1	100	62	0	0	417	478	767	828	2.27e-27	115
c212359_g1	Am01G004310.1	89.091	110	12	0	1	110	646	755	4.85e-34	137
c213328_g1	Am02G034010.1	99.627	268	1	0	1	268	247	514	6.25e-140	490
c213328_g1	Am02G034010.1	100	156	0	0	703	858	512	667	2.45e-79	289
c213328_g1	Am02G034010.1	100	53	0	0	854	906	559	611	4.43e-22	99
c213329_g1	Am02G034010.1	99.627	268	1	0	1	268	247	514	6.5e-140	490
c213329_g1	Am02G034010.1	100	156	0	0	739	894	512	667	2.55e-79	289
c213329_g1	Am02G034010.1	100	53	0	0	890	942	559	611	4.61e-22	99
c213330_g1	Am02G034010.1	100	109	0	0	75	183	559	667	6.77e-54	202
c213330_g1	Am02G034010.1	100	79	0	0	1	79	589	667	3.22e-37	147
c213331_g1	Am07G009940.1	100	352	0	0	1	352	100	451	0	651
c213418_g1	Am09G003670.1	100	79	0	0	1	79	823	901	1.31e-36	147
c213435_g1	Am09G003670.1	100	79	0	0	1	79	823	901	1.38e-36	147
c215909_g1	Am05G004640.1	94.393	107	6	0	68	174	1253	1147	1.21e-42	165
c215909_g1	Am05G004610.1	91.589	107	9	0	68	174	1253	1147	1.22e-37	148
c215909_g1	Am05G004840.1	88.496	113	12	1	63	174	1256	1144	9.52e-34	135
c215910_g1	Am05G004640.1	99.652	287	1	0	998	1284	1384	1098	2.44e-150	525
c215910_g1	Am05G004640.1	99.048	105	1	0	709	813	1482	1378	3.64e-49	189
c215910_g1	Am05G004610.1	88.502	287	27	2	998	1284	1378	1098	2.64e-95	342
c215910_g1	Am05G004610.1	92.593	81	6	0	734	814	1451	1371	1.74e-27	117
c215910_g1	Am05G004840.1	88.07	285	28	2	1000	1284	1373	1095	1.59e-92	333
c215910_g1	Am01G002720.1	92.553	94	7	0	721	814	1464	1371	4.81e-33	135
c215912_g1	Am05G004640.1	99.74	385	1	0	709	1093	1482	1098	0	706
c215912_g1	Am01G002720.1	89.276	373	34	2	721	1093	1464	1098	1.65e-131	462
c215912_g1	Am05G004840.1	88.564	376	37	2	718	1093	1464	1095	3.57e-128	451
c215912_g1	Am05G004610.1	89.167	360	33	3	734	1093	1451	1098	5.97e-126	444
c215912_g1	Am02G011380.1	76.359	368	73	11	724	1087	1455	1098	3.99e-48	185
c217775_g1	Am05G025230.1	97.484	159	4	0	89	247	1	159	7.65e-75	272
c217775_g1	Am05G025230.1	100	57	0	0	237	293	205	149	8.21e-25	106
c222257_g1	Am01G005900.1	97.895	190	3	1	1	189	1456	1645	1.43e-91	327
c222257_g1	Am01G005900.1	94.737	76	3	1	178	252	1570	1645	3.38e-28	117
c222262_g1	Am04G002100.1	100	86	0	0	319	404	1367	1282	8.72e-41	159
c222264_g1	Am04G002100.1	100	118	0	0	1	118	1419	1302	1.45e-58	219
c222264_g1	Am04G002100.1	100	116	0	0	297	412	1304	1189	1.87e-57	215
c224680_g1	Am05G024170.1	91.071	336	30	0	1	336	868	533	1.13e-129	455
c224692_g1	Am05G024170.1	91.083	157	14	0	1	157	841	685	5.74e-57	213
c224692_g1	Am05G024170.1	99.091	110	1	0	245	354	689	580	1.61e-52	198
c226205_g1	Am04G002940.1	100	130	0	0	3239	3368	1449	1320	2.92e-64	241
c226205_g1	Am04G002940.1	100	109	0	0	3466	3574	1195	1087	1.38e-52	202
c226206_g1	Am04G002940.1	100	257	0	0	3161	3417	1449	1193	7.62e-135	475
c226206_g1	Am04G002940.1	100	109	0	0	3607	3715	1195	1087	1.43e-52	202
c226207_g1	Am04G002940.1	100	257	0	0	3250	3506	1449	1193	7.8e-135	475
c226207_g1	Am04G002940.1	100	109	0	0	3696	3804	1195	1087	1.46e-52	202
c226208_g1	Am04G002940.1	100	257	0	0	3304	3560	1449	1193	7.9e-135	475
c226208_g1	Am04G002940.1	100	109	0	0	3750	3858	1195	1087	1.48e-52	202
c226209_g1	Am04G002940.1	100	363	0	0	3328	3690	1449	1087	0	671
c226211_g1	Am04G002940.1	100	257	0	0	3238	3494	1449	1193	7.77e-135	475
c226211_g1	Am04G002940.1	100	109	0	0	3684	3792	1195	1087	1.46e-52	202
c226212_g1	Am04G002940.1	100	257	0	0	3329	3585	1449	1193	7.95e-135	475
c226212_g1	Am04G002940.1	100	109	0	0	3775	3883	1195	1087	1.49e-52	202
c226213_g1	Am04G002940.1	100	363	0	0	3316	3678	1449	1087	0	671
c226216_g1	Am04G002940.1	100	257	0	0	3239	3495	1449	1193	7.78e-135	475
c226216_g1	Am04G002940.1	100	109	0	0	3685	3793	1195	1087	1.46e-52	202
c227445_g1	Am05G018920.1	99.099	222	2	0	127	348	1500	1279	4.03e-113	399
c227445_g1	Am05G018940.1	98.113	159	3	0	190	348	1341	1183	1.97e-76	278
c227692_g1	Am02G021070.1	99.481	1542	5	1	58	1596	1542	1	0	2800
c227693_g1	Am09G012670.1	99.522	1045	5	0	433	1477	434	1478	0	1903
c227693_g1	Am09G012670.1	100	326	0	0	110	435	1	326	1.39e-173	603
c227693_g1	Am02G021050.1	75.865	1011	215	22	435	1432	487	1481	4.07e-139	488
c227694_g1	Am09G012670.1	99.536	1077	5	0	562	1638	402	1478	0	1962
c227694_g1	Am09G012670.1	100	401	0	0	110	510	1	401	0	741
c227694_g1	Am02G021050.1	75.191	1439	316	32	174	1593	65	1481	0	641
c231153_g1	Am01G011840.1	99.231	130	1	0	156	285	379	250	9.74e-64	235
c231153_g1	Am01G011840.1	100	35	0	0	1	35	412	378	1.35e-12	65.8
c231153_g1	Am06G021520.1	92.424	66	5	0	216	281	679	614	1.72e-21	95.3
c231155_g1	Am01G011840.1	99.145	117	1	0	661	777	379	263	4.66e-56	211
c231155_g1	Am06G021520.1	92.982	57	4	0	721	777	679	623	1.06e-17	84.2
c231156_g1	Am01G011840.1	96.894	161	5	0	630	790	379	219	7.71e-74	270
c231156_g1	Am06G021520.1	87.912	91	11	0	690	780	679	589	6.39e-25	108
c231578_g1	Am01G022610.1	98.718	156	2	0	482	637	882	1037	3.69e-76	278
c231579_g1	Am01G022610.1	98.718	156	2	0	534	689	882	1037	4e-76	278
c231580_g1	Am01G022610.1	98.718	156	2	0	296	451	882	1037	2.58e-76	278
c231580_g1	Am01G022610.1	100	113	0	0	1	113	772	884	9.55e-56	209
c231902_g1	Am03G025040.1	98.497	1464	7	1	120	1583	1449	1	0	2567
c231904_g1	Am03G025040.1	99.441	1074	6	0	120	1193	1449	376	0	1951
c231904_g1	Am03G025040.1	98.964	386	3	1	1900	2285	385	1	0	689
c231905_g1	Am03G025040.1	99.577	946	4	0	959	1904	946	1	0	1725
c231905_g1	Am03G025040.1	99.025	513	4	1	120	632	1449	938	0	918
c231906_g1	Am03G025040.1	99.65	571	2	0	959	1529	946	376	0	1044
c231906_g1	Am03G025040.1	99.025	513	4	1	120	632	1449	938	0	918
c231906_g1	Am03G025040.1	98.964	386	3	1	2236	2621	385	1	0	689
c232142_g1	Am01G011840.1	92.593	432	32	0	295	726	1200	769	1.69e-179	621
c232144_g1	Am01G011840.1	100	104	0	0	1583	1686	1068	965	3.71e-50	193
c232144_g1	Am01G011840.1	100	45	0	0	1538	1582	1200	1156	2.33e-17	84.2
c232144_g1	Am05G022160.1	91.011	89	8	0	1583	1671	1428	1340	1.77e-28	121
c232144_g1	Am07G008840.1	92.188	64	5	0	1588	1651	1420	1357	1.39e-19	91.6
c232144_g1	Am07G008960.1	92.188	64	5	0	1588	1651	1480	1417	1.39e-19	91.6
c232854_g1	Am04G005380.1	92.086	139	5	3	387	519	1	139	5.11e-50	191
c232954_g1	Am03G011890.1	98.02	101	2	0	4	104	1286	1186	6.93e-46	176
c232963_g1	Am03G011860.1	99.485	388	2	0	153	540	1590	1203	0	706
c232963_g1	Am03G011890.1	90.722	388	36	0	153	540	1611	1224	2.15e-148	518
c232964_g1	Am03G011860.1	99.532	427	2	0	153	579	1590	1164	0	778
c232964_g1	Am03G011890.1	91.335	427	37	0	153	579	1611	1185	1.9e-168	584
c232968_g1	Am03G011890.1	98.02	101	2	0	4	104	1286	1186	6.01e-46	176
c232970_g1	Am03G011860.1	98.35	303	3	1	82	382	1466	1164	1.57e-152	531
c232970_g1	Am03G011890.1	90.657	289	25	2	96	382	1473	1185	4.64e-108	383
c234393_g1	Am01G026270.1	100	121	0	0	41	161	951	1071	1.68e-60	224
c234393_g1	Am01G026270.1	98.684	76	1	0	156	231	996	1071	8.11e-34	135
c234394_g1	Am01G026270.1	97.794	272	6	0	31	302	942	1213	3e-134	470
c234394_g1	Am01G026270.1	100	60	0	0	286	345	1135	1194	2.1e-26	111
c234395_g1	Am01G026270.1	100	115	0	0	1	115	1452	1566	3.68e-57	213
c234396_g1	Am01G026270.1	100	122	0	0	32	153	950	1071	4.5e-61	226
c234396_g1	Am01G026270.1	98.684	76	1	0	148	223	996	1071	7.8e-34	135
c234397_g1	Am01G026270.1	99.287	421	3	0	31	451	942	1362	0	761
c234397_g1	Am01G026270.1	97.826	46	1	0	443	488	1341	1296	8.48e-17	80.5
c234398_g1	Am01G026270.1	98.936	94	1	0	53	146	1248	1341	6.98e-44	169
c234398_g1	Am01G026270.1	100	67	0	0	138	204	1362	1296	1.53e-30	124
c234398_g1	Am01G026270.1	100	55	0	0	1	55	1294	1348	7.18e-24	102
c234706_g1	Am01G003450.1	95.958	569	3	7	1043	1592	946	379	0	905
c234706_g1	Am01G003450.1	99.654	289	1	0	435	723	1224	936	2.35e-151	529
c234706_g1	Am01G003450.1	99.647	283	1	0	120	402	1506	1224	5.08e-148	518
c234706_g1	Am04G005360.1	90.865	613	48	4	116	728	1500	896	0	815
c234706_g1	Am04G005360.1	85.971	556	45	15	1048	1592	906	373	6.43e-162	564
c234707_g1	Am01G003450.1	96.216	555	3	5	102	638	933	379	0	893
c234707_g1	Am04G005360.1	86.051	552	45	14	97	638	902	373	2.53e-162	564
c234708_g1	Am01G003450.1	97.4	846	4	6	435	1262	1224	379	0	1424
c234708_g1	Am01G003450.1	99.647	283	1	0	120	402	1506	1224	4.01e-148	518
c234708_g1	Am04G005360.1	88.591	1157	93	16	116	1262	1500	373	0	1369
c234710_g1	Am04G005360.1	98.551	69	0	1	265	332	906	838	3.35e-29	121
c235426_g1	Am08G003760.1	99.618	786	3	0	26	811	905	120	0	1435
c235426_g1	Am08G003760.1	100	96	0	0	806	901	316	221	5.5e-46	178
c235427_g1	Am08G003760.1	99.552	1563	4	1	89	1648	1563	1	0	2844
c237424_g1	Am05G004820.1	99.31	290	2	0	254	543	1527	1238	1.01e-150	525
c237424_g1	Am05G004730.1	93.448	290	19	0	254	543	1611	1322	2.27e-122	431
c237424_g1	Am04G029380.1	89.568	278	29	0	266	543	1527	1250	5.06e-99	353
c237425_g1	Am05G004820.1	99.31	290	2	0	241	530	1527	1238	9.87e-151	525
c237425_g1	Am05G004730.1	93.448	290	19	0	241	530	1611	1322	2.21e-122	431
c237425_g1	Am04G029380.1	89.568	278	29	0	253	530	1527	1250	4.93e-99	353
c237426_g1	Am05G010890.1	95.833	432	18	0	1	432	457	888	0	699
c237426_g1	Am05G010880.1	84.101	434	56	11	1	429	460	885	3.65e-115	407
c237427_g1	Am05G010890.1	97.194	891	25	0	1	891	457	1347	0	1507
c237427_g1	Am05G010880.1	87.723	896	97	11	1	891	460	1347	0	1033
c237428_g1	Am05G010890.1	98.478	460	7	0	1026	1485	888	1347	0	811
c237428_g1	Am05G010880.1	90.87	471	41	2	1016	1485	878	1347	0	630
c237797_g1	Am05G004640.1	90.551	127	12	0	231	357	712	586	1.27e-43	169
c237797_g1	Am05G004610.1	89.764	127	13	0	231	357	712	586	5.92e-42	163
c239565_g1	Am03G036170.1	98.98	98	1	0	896	993	1586	1683	2.2e-45	176
c239565_g1	Am03G036170.1	98.795	83	1	0	1	83	1505	1587	4.79e-37	148
c249464_g1	Am02G008300.1	99.015	203	2	0	102	304	1	203	1.28e-102	364
c249468_g1	Am02G008300.1	99.32	147	1	0	852	998	891	1037	1.27e-72	267
c249469_g1	Am05G032290.1	82.609	69	10	2	469	536	1183	1250	2.22e-10	60.2
c249470_g1	Am02G008300.1	81.916	1399	244	6	128	1520	92	1487	0	1173
c249470_g1	Am05G032290.1	82.609	69	10	2	1219	1286	1183	1250	3.98e-10	60.2
c249471_g1	Am02G008300.1	99.667	1503	5	0	87	1589	1	1503	0	2748
c249471_g1	Am05G030430.1	88.679	53	4	2	1257	1308	1261	1312	4.41e-11	63.9
c251587_g1	Am05G038980.1	99.38	645	4	0	241	885	2823	2179	0	1170
c251587_g1	Am05G038980.1	99.2	625	5	0	270	894	1450	826	0	1127
c251587_g1	Am05G038980.1	98.511	470	7	0	930	1399	835	366	0	830
c251587_g1	Am05G038980.1	98.423	317	5	0	1083	1399	2110	1794	2.62e-160	558
c251587_g1	Am01G000070.1	83.546	626	97	6	263	885	1427	805	5.6e-167	580
c251592_g1	Am05G038980.1	98.91	367	4	0	42	408	1451	1817	0	656
c251592_g1	Am05G038980.1	96.379	359	13	0	51	409	32	390	7.35e-171	592
c252396_g1	Am04G007470.1	100	111	0	0	876	986	939	1049	2.76e-54	206
c258759_g1	Am09G009400.1	100	449	0	0	1	449	449	1	0	830
c258759_g1	Am07G015550.1	88.352	455	47	1	1	449	455	1	1.33e-155	542
c258760_g1	Am09G009400.1	100	449	0	0	1	449	449	1	0	830
c258760_g1	Am07G015550.1	88.352	455	47	1	1	449	455	1	2.42e-155	542
c258761_g1	Am09G009400.1	99.444	360	1	1	1	360	449	91	0	652
c258761_g1	Am09G009400.1	98.667	75	0	1	344	418	171	98	1.97e-32	132
c258761_g1	Am07G015550.1	90.909	341	31	0	1	341	455	115	7.95e-131	459
c258761_g1	Am07G015550.1	95	60	3	0	348	407	174	115	2.58e-21	95.3
c258762_g1	Am09G009400.1	100	195	0	0	1	195	746	940	2.41e-101	361
c258762_g1	Am09G009400.1	98.824	85	1	0	352	436	937	1021	1.58e-38	152
c258762_g1	Am07G015550.1	93.939	198	9	1	1	195	755	952	6.9e-82	296
c258762_g1	Am07G015550.1	92.941	85	6	0	352	436	949	1033	3.44e-30	124
c258765_g1	Am09G009400.1	98.824	85	1	0	231	315	937	1021	1.12e-38	152
c258765_g1	Am07G015550.1	92.941	85	6	0	231	315	949	1033	2.45e-30	124
c258766_g1	Am07G015550.1	100	51	0	0	222	272	951	1001	1.64e-21	95.3
c258766_g1	Am09G009400.1	94.118	51	3	0	222	272	939	989	1.65e-16	78.7
c258767_g1	Am09G009400.1	99.118	340	3	0	1	340	770	431	4.64e-177	612
c258767_g1	Am07G015550.1	88.63	343	36	2	1	340	779	437	1.41e-117	414
c258768_g1	Am09G009400.1	89.964	279	28	0	94	372	804	526	3.46e-101	361
c258768_g1	Am09G009400.1	92.778	180	12	1	373	551	386	207	1.3e-70	259
c258771_g1	Am09G009400.1	100	37	0	0	217	253	939	975	9.2e-14	69.4
c258771_g1	Am07G015550.1	100	37	0	0	217	253	951	987	9.2e-14	69.4
c258772_g1	Am09G009400.1	88.312	77	8	1	299	374	283	207	3.53e-20	91.6
c261541_g1	Am03G011890.1	96.154	52	2	0	167	218	798	849	7.78e-19	86.1
c261541_g1	Am03G011860.1	100	28	0	0	188	215	795	822	7.89e-09	52.8
c261547_g1	Am03G011890.1	96.154	52	2	0	176	227	798	849	8.13e-19	86.1
c261547_g1	Am03G011860.1	100	28	0	0	197	224	795	822	8.24e-09	52.8
c262385_g1	Am02G002270.1	100	78	0	0	563	640	1563	1486	4.3e-36	145
c262385_g1	Am02G002270.1	98.438	64	1	0	636	699	1426	1489	1.21e-26	113
c262386_g1	Am02G002270.1	100	78	0	0	432	509	1563	1486	3.47e-36	145
c262386_g1	Am02G002270.1	98.438	64	1	0	505	568	1426	1489	9.79e-27	113
c262404_g1	Am05G004820.1	99.32	441	3	0	1295	1735	900	1340	0	798
c262404_g1	Am05G004820.1	99.742	388	1	0	1	388	514	901	0	712
c262404_g1	Am05G004730.1	94.82	444	23	0	1295	1738	984	1427	0	693
c262404_g1	Am05G004730.1	94.588	388	21	0	1	388	598	985	5.36e-173	601
c262404_g1	Am04G029380.1	89.796	441	45	0	1295	1735	912	1352	1.95e-162	566
c262404_g1	Am04G029380.1	85.606	396	47	6	1	388	520	913	1.25e-114	407
c262406_g1	Am05G004730.1	96.887	771	24	0	1	771	841	1611	0	1291
c262406_g1	Am05G004820.1	92.348	771	59	0	1	771	757	1527	0	1098
c262406_g1	Am04G029380.1	89.235	706	76	0	48	753	816	1521	0	883
c262407_g1	Am05G004820.1	99.742	388	1	0	1	388	514	901	0	712
c262407_g1	Am05G004730.1	94.588	388	21	0	1	388	598	985	1.97e-173	601
c262407_g1	Am04G029380.1	85.606	396	47	6	1	388	520	913	4.61e-115	407
c262408_g1	Am05G004730.1	97.164	529	11	2	1	525	40	568	0	891
c262408_g1	Am05G004730.1	94.872	117	6	0	524	640	984	1100	8.32e-48	183
c262408_g1	Am05G004820.1	94.433	485	25	2	42	525	1	484	0	745
c262408_g1	Am05G004820.1	100	117	0	0	524	640	900	1016	8.2e-58	217
c262408_g1	Am04G029380.1	88.776	490	49	2	42	525	1	490	9.02e-172	595
c262409_g1	Am05G004730.1	96.745	553	16	2	6	557	256	807	0	920
c262409_g1	Am05G004820.1	96.223	556	21	0	1	556	167	722	0	911
c262409_g1	Am04G029380.1	89.767	557	55	2	1	556	173	728	0	712
c262409_g1	Am04G006380.1	77.692	130	27	2	15	143	169	297	3.5e-16	78.7
c262410_g1	Am05G004730.1	91.011	178	13	2	40	214	1307	1484	1.99e-64	237
c262410_g1	Am05G004820.1	91.011	178	13	3	40	214	1223	1400	1.99e-64	237
c262410_g1	Am04G029380.1	88.764	178	17	3	40	214	1235	1412	9.32e-58	215
c264215_g1	Am07G008890.1	99.425	174	1	0	360	533	971	1144	7.89e-88	316
c264215_g1	Am07G013640.1	91.379	174	15	0	360	533	971	1144	1.76e-64	239
c264215_g1	Am05G004610.1	92.857	42	3	0	422	463	1039	1080	4.08e-11	62.1
c264216_g1	Am07G008890.1	100	94	0	0	360	453	971	1064	5.99e-45	174
c264216_g1	Am07G008890.1	98.824	85	1	0	569	653	1060	1144	2.81e-38	152
c264216_g1	Am07G013640.1	93.617	94	6	0	360	453	971	1064	6.07e-35	141
c264217_g1	Am07G008890.1	100	65	0	0	253	317	971	1035	3.19e-29	121
c271330_g1	Am07G007580.1	99.811	1061	2	0	70	1130	1470	410	0	1949
c271331_g1	Am07G007580.1	98.801	417	5	0	1	417	417	1	0	743
c271766_g1	Am03G016320.1	99.822	562	1	0	1	562	562	1	0	1033
c271766_g1	Am03G016320.1	88.258	528	58	3	1	526	1822	1297	0	628
c271767_g1	Am03G016320.1	99.437	710	3	1	637	1345	2195	1486	0	1288
c271767_g1	Am03G016320.1	99.794	486	1	0	1	486	2672	2187	0	893
c271767_g1	Am03G016320.1	85.498	662	92	3	686	1345	885	226	0	688
c271767_g1	Am03G016320.1	89.049	347	36	2	71	416	1285	940	2.06e-121	429
c271768_g1	Am03G016320.1	99.663	1187	4	0	1	1187	2672	1486	0	2170
c271768_g1	Am03G016320.1	85.347	662	93	3	528	1187	885	226	0	682
c271768_g1	Am03G016320.1	89.049	347	36	2	71	416	1285	940	1.82e-121	429
c271769_g1	Am03G016320.1	89.179	268	29	0	200	467	2807	2540	1.57e-93	335
c271769_g1	Am03G016320.1	100	63	0	0	405	467	1285	1223	6.17e-28	117
c271770_g1	Am03G016320.1	99.437	710	3	1	615	1323	2195	1486	0	1288
c271770_g1	Am03G016320.1	99.794	486	1	0	1	486	2672	2187	0	893
c271770_g1	Am03G016320.1	85.498	662	92	3	664	1323	885	226	0	688
c271770_g1	Am03G016320.1	89.049	347	36	2	71	416	1285	940	2.03e-121	429
c271771_g1	Am03G016320.1	90.323	124	12	0	210	333	2663	2540	5.5e-42	163
c271771_g1	Am03G016320.1	100	63	0	0	271	333	1285	1223	4.34e-28	117
c271772_g1	Am03G016320.1	89.179	268	29	0	174	441	2807	2540	1.47e-93	335
c271772_g1	Am03G016320.1	100	63	0	0	379	441	1285	1223	5.81e-28	117
c273927_g1	Am06G021560.1	100	30	0	0	194	223	1551	1522	6.25e-10	56.5
c273932_g1	Am06G021520.1	98.932	281	3	0	724	1004	1560	1280	8.9e-144	503
c273932_g1	Am07G008980.1	84.043	282	43	2	724	1004	1578	1298	9.83e-74	270
c273932_g1	Am06G013610.1	82.796	279	45	1	729	1004	1555	1277	1.66e-66	246
c273933_g1	Am06G021520.1	98.932	281	3	0	205	485	1560	1280	4.22e-144	503
c273933_g1	Am07G008980.1	84.043	282	43	2	205	485	1578	1298	4.66e-74	270
c273933_g1	Am06G013610.1	82.796	279	45	1	210	485	1555	1277	7.85e-67	246
c274662_g1	Am03G018050.1	99.058	531	5	0	1	531	531	1	0	953
c274663_g1	Am03G018050.1	99.615	779	3	0	1	779	742	1520	0	1423
c274664_g1	Am03G018050.1	98.684	228	3	0	1	228	527	754	5.52e-115	405
c277982_g1	Am04G006800.1	99.83	588	1	0	449	1036	1224	637	0	1081
c277982_g1	Am01G020940.1	87.119	590	74	2	448	1036	1213	625	0	667
c277983_g1	Am04G006800.1	99.865	1479	2	0	520	1998	1479	1	0	2721
c277983_g1	Am01G020940.1	83.261	1386	209	17	614	1998	1364	1	0	1253
c277985_g1	Am04G006800.1	99.865	1479	2	0	516	1994	1479	1	0	2721
c277985_g1	Am01G020940.1	83.261	1386	209	17	610	1994	1364	1	0	1253
c277987_g1	Am04G006800.1	99.865	1479	2	0	498	1976	1479	1	0	2721
c277987_g1	Am01G020940.1	83.261	1386	209	17	592	1976	1364	1	0	1253
c278009_g1	Am07G000430.1	100	276	0	0	30	305	1408	1683	1.99e-146	510
c278009_g1	Am07G000430.1	100	36	0	0	1	36	1492	1527	5.17e-13	67.6
c278011_g1	Am07G000430.1	99.897	968	1	0	37	1004	1	968	0	1783
c278932_g1	Am05G032300.1	97.436	117	3	0	1	117	783	899	3.39e-53	200
c278933_g1	Am05G032300.1	85.491	448	59	4	16	458	446	892	8.54e-132	462
c278934_g1	Am05G032300.1	100	109	0	0	1	109	999	891	3.59e-53	202
c278943_g1	Am05G032300.1	97.436	117	3	0	1	117	783	899	3.18e-53	200
c279930_g1	Am01G009450.1	98.361	122	2	0	41	162	122	1	1.56e-57	215
c279932_g1	Am01G009450.1	98.571	70	1	0	44	113	70	1	1.93e-30	124
c279932_g1	Am01G009450.1	97.917	48	1	0	1	48	70	23	3.27e-18	84.2
c279933_g1	Am01G009450.1	96.089	179	1	1	1	179	173	1	2.98e-79	287
c279934_g1	Am01G009450.1	99.422	173	1	0	1	173	173	1	1.55e-87	315
c279944_g1	Am04G022100.1	98.556	277	4	0	1	277	277	1	5.38e-140	490
c279944_g1	Am04G022100.1	98.63	73	1	0	369	441	73	1	1.35e-31	130
c279948_g1	Am04G022100.1	98.556	277	4	0	1	277	277	1	3.68e-140	490
c279948_g1	Am04G022100.1	96.825	63	1	1	369	430	73	11	5.6e-24	104
c279950_g1	Am04G022100.1	98.556	277	4	0	1	277	277	1	5.01e-140	490
c279950_g1	Am04G022100.1	98.63	73	1	0	369	441	73	1	1.26e-31	130
c280171_g1	Am01G018510.1	100	184	0	0	228	411	196	379	2.95e-95	340
c280172_g1	Am01G018510.1	100	244	0	0	131	374	514	757	1.33e-128	451
c280172_g1	Am01G018510.1	98.113	53	1	0	366	418	664	612	9.29e-21	93.5
c280173_g1	Am01G018510.1	99.451	182	1	0	133	314	198	379	1.34e-92	331
c280174_g1	Am01G018510.1	100	188	0	0	131	318	514	701	1.59e-97	348
c280174_g1	Am01G018510.1	100	64	0	0	310	373	742	679	1.36e-28	119
c280175_g1	Am01G018510.1	98.913	184	2	0	162	345	196	379	5.32e-92	329
c280176_g1	Am01G018510.1	99.296	142	1	0	162	303	196	337	2.81e-70	257
c280176_g1	Am01G018510.1	100	86	0	0	294	379	440	355	8.15e-41	159
c280177_g1	Am01G018510.1	99.398	166	1	0	51	216	1044	879	7.02e-84	302
c280177_g1	Am01G018510.1	100	57	0	0	1	57	1048	1104	5.91e-25	106
c280178_g1	Am01G018510.1	100	229	0	0	131	359	514	742	3.6e-120	424
c280178_g1	Am01G018510.1	100	165	0	0	351	515	701	537	1.36e-84	305
c280179_g1	Am01G018510.1	100	111	0	0	1	111	466	576	5.29e-55	206
c280179_g1	Am01G018510.1	100	98	0	0	106	203	634	537	8.92e-48	182
c280180_g1	Am01G018510.1	99.338	151	1	0	131	281	514	664	2.92e-75	274
c280180_g1	Am01G018510.1	100	124	0	0	273	396	757	634	6.42e-62	230
c280181_g1	Am01G018510.1	99.286	140	1	0	133	272	198	337	3.32e-69	254
c280181_g1	Am01G018510.1	100	86	0	0	263	348	440	355	7.45e-41	159
c280685_g1	Am05G004630.1	99.525	1053	5	0	1	1053	476	1528	0	1917
c280685_g1	Am05G004780.1	88.654	1040	109	4	1	1037	476	1509	0	1258
c280685_g1	Am02G011400.1	85.891	1049	133	9	1	1045	476	1513	0	1103
c280685_g1	Am02G011540.1	85.741	1052	135	10	1	1045	476	1519	0	1098
c280685_g1	Amptg000100lG000190.1	88.448	831	92	2	215	1045	648	1474	0	1000
c280685_g1	Am03G028430.1	77.457	865	176	15	168	1027	637	1487	1.6e-142	499
c280687_g1	Am05G004630.1	99.515	618	3	0	121	738	911	1528	0	1125
c280687_g1	Amptg000100lG000190.1	89.655	609	62	1	122	730	867	1474	0	774
c280687_g1	Am05G004780.1	89.351	601	61	1	122	722	912	1509	0	752
c280687_g1	Am02G011400.1	88.013	609	72	1	122	730	906	1513	0	719
c280687_g1	Am02G011540.1	87.685	609	74	1	122	730	912	1519	0	708
c280688_g1	Am05G004630.1	96.188	446	16	1	1	446	476	920	0	728
c280688_g1	Am05G004780.1	91.011	445	34	3	1	442	476	917	1.18e-171	595
c280688_g1	Am05G004780.1	97.917	192	4	0	640	831	912	1103	1.03e-92	333
c280688_g1	Amptg000100lG000190.1	85.153	229	29	3	215	442	648	872	1.38e-61	230
c280688_g1	Amptg000100lG000190.1	88.205	195	20	1	640	831	867	1061	1.38e-61	230
c280688_g1	Am02G011400.1	88.205	195	20	2	640	831	906	1100	1.38e-61	230
c280688_g1	Am02G011540.1	85.561	187	24	1	648	831	920	1106	1.82e-50	193
c280688_g1	Am03G028430.1	78.916	166	35	0	168	333	637	802	1.45e-26	113
c280689_g1	Am05G004630.1	99.359	468	3	0	73	540	1	468	0	848
c280689_g1	Am05G004780.1	90.385	468	45	0	73	540	1	468	5.81e-178	616
c280689_g1	Am02G011540.1	88.034	468	56	0	73	540	1	468	1.28e-159	555
c280689_g1	Amptg000100lG000190.1	87.927	439	53	0	102	540	21	459	1.68e-148	518
c280691_g1	Am03G028430.1	83.206	131	5	1	212	325	1508	1378	3.3e-24	104
c280691_g1	Am03G028420.1	96.61	59	2	0	267	325	1442	1384	1.53e-22	99
c280692_g1	Am03G028420.1	92.919	1511	107	0	327	1837	1511	1	0	2198
c280692_g1	Am03G028430.1	85.714	1519	201	11	324	1837	1508	1	0	1589
c280692_g1	Am03G028460.1	72.607	1431	335	46	361	1755	1495	86	6.33e-118	418
c280692_g1	Am03G028480.1	75.56	491	115	5	376	864	1428	941	1.9e-63	237
c280692_g1	Am05G004730.1	72.609	460	111	13	485	935	1437	984	1.99e-33	137
c280693_g1	Am03G028420.1	99.339	1512	10	0	349	1860	1512	1	0	2737
c280693_g1	Am03G028430.1	87.185	1428	176	7	350	1773	1505	81	0	1616
c280693_g1	Am03G028460.1	74.123	1368	294	49	403	1734	1476	133	1.04e-145	510
c280694_g1	Am03G028420.1	93.597	1515	97	0	289	1803	1515	1	0	2261
c280694_g1	Am03G028430.1	85.29	1516	207	11	293	1803	1505	1	0	1550
c280694_g1	Am03G028460.1	72.541	1413	329	48	346	1721	1476	86	4.84e-114	405
c280694_g1	Am03G028480.1	75.82	488	112	6	346	830	1425	941	4.02e-65	243
c280694_g1	Am05G004730.1	72.609	460	111	13	451	901	1437	984	1.95e-33	137
c280758_g1	Am07G001670.1	99.074	108	1	0	1	108	1471	1578	2.02e-51	195
c280875_g1	Am02G011490.1	97.826	92	2	0	1082	1173	1362	1453	2.6e-40	159
c280975_g1	Am01G000820.1	99.115	113	1	0	382	494	905	1017	4.88e-54	204
c280975_g1	Am01G000840.1	87.387	111	14	0	382	492	875	985	3.02e-31	128
c280977_g1	Am01G000820.1	99.115	113	1	0	361	473	905	1017	4.67e-54	204
c280977_g1	Am01G000840.1	87.387	111	14	0	361	471	875	985	2.89e-31	128
c281210_g1	Am06G012980.1	99.303	287	2	0	5	291	287	1	5.98e-149	520
c281218_g1	Am06G012980.1	98.667	150	2	0	72	221	373	522	2.63e-73	267
c281218_g1	Am06G012980.1	100	77	0	0	1	77	407	483	4.62e-36	143
c281353_g1	Am04G025780.1	97.959	196	4	0	346	541	146	341	4.2e-95	340
c281353_g1	Am04G025780.1	96.622	148	5	0	38	185	1	148	9.42e-67	246
c281353_g1	Am04G025780.1	100	42	0	0	537	578	395	354	3.63e-16	78.7
c281357_g1	Am04G025780.1	96.774	310	10	0	38	347	1	310	2.34e-148	518
c281359_g1	Am04G025780.1	95.775	142	6	0	23	164	169	310	3.85e-62	230
c281365_g1	Am04G025780.1	100	165	0	0	349	513	146	310	2.69e-84	305
c281365_g1	Am04G025780.1	96.622	148	5	0	38	185	1	148	1.65e-66	246
c281368_g1	Am04G025780.1	96.97	165	5	0	345	509	146	310	5.29e-76	278
c281368_g1	Am04G025780.1	96.622	148	5	0	38	185	1	148	1.49e-66	246
c282049_g1	Am01G020230.1	97.297	74	2	0	1	74	337	264	2.32e-30	126
c282050_g1	Am01G020230.1	97.297	74	2	0	1	74	337	264	1.74e-30	126
c284030_g1	Am01G000840.1	98.597	713	9	1	1	713	1388	677	0	1260
c284030_g1	Am01G000820.1	93.829	713	43	1	1	713	1418	707	0	1072
c284030_g1	Am01G000820.1	100	41	0	0	702	742	813	773	1.69e-15	76.8
c284031_g1	Am01G000840.1	100	430	0	0	27	456	1	430	0	795
c284031_g1	Am01G000840.1	99.197	249	2	0	499	747	431	679	8.71e-128	449
c284031_g1	Am01G000820.1	86.546	721	85	2	27	747	1	709	0	784
c284033_g1	Am01G000840.1	95.074	203	9	1	83	285	878	677	1.04e-88	318
c284033_g1	Am01G000820.1	94.581	203	10	1	83	285	908	707	4.85e-87	313
c284033_g1	Am01G000820.1	100	41	0	0	274	314	813	773	6.93e-16	76.8
c284034_g1	Am01G000840.1	99.848	657	1	0	1	657	1388	732	0	1208
c284034_g1	Am01G000820.1	93.455	657	43	0	1	657	1418	762	0	976
c284035_g1	Am01G000840.1	100	514	0	0	1	514	1388	875	0	950
c284035_g1	Am01G000820.1	93.58	514	33	0	1	514	1418	905	0	767
c284043_g1	Am01G000840.1	100	136	0	0	1	136	1371	1506	1.15e-68	252
c284043_g1	Am01G000820.1	90.441	136	13	0	1	136	1401	1536	5.51e-47	180
c285536_g1	Am01G002720.1	99.355	465	3	0	170	634	1476	1012	0	843
c285536_g1	Am05G004610.1	91.324	438	38	0	195	632	1451	1014	6.9e-173	599
c285536_g1	Am05G004640.1	90.196	459	39	2	182	634	1470	1012	3.21e-171	593
c285536_g1	Am05G004840.1	89.278	457	49	0	178	634	1465	1009	4.18e-165	573
c285537_g1	Am01G002720.1	96.017	477	7	1	194	670	1476	1012	0	765
c285537_g1	Am05G004610.1	88.692	451	37	3	219	668	1451	1014	1.62e-154	538
c285537_g1	Am05G004640.1	87.712	472	38	5	206	670	1470	1012	7.52e-153	532
c285537_g1	Am05G004840.1	86.809	470	48	3	202	670	1465	1009	9.79e-147	512
c285538_g1	Am07G008890.1	100	100	0	0	3	102	1371	1470	1.18e-48	185
c285538_g1	Am07G008890.1	100	100	0	0	234	333	1470	1371	1.18e-48	185
c285538_g1	Am05G004640.1	79.545	88	16	2	1	87	1381	1467	2.08e-11	62.1
c285538_g1	Am05G004640.1	79.545	88	16	2	249	335	1467	1381	2.08e-11	62.1
c285538_g1	Am05G004610.1	97.059	34	1	0	1	34	1375	1408	2.69e-10	58.4
c285538_g1	Am05G004610.1	97.059	34	1	0	302	335	1408	1375	2.69e-10	58.4
c285540_g1	Am07G008890.1	97.959	49	1	0	31	79	1422	1470	1.05e-18	86.1
c285540_g1	Am07G008890.1	97.959	49	1	0	211	259	1470	1422	1.05e-18	86.1
c285540_g1	Am07G008890.1	100	31	0	0	259	289	1371	1341	2.3e-10	58.4
c285540_g1	Am07G008890.1	100	31	0	0	1	31	1341	1371	2.3e-10	58.4
c285540_g1	Am02G011380.1	100	29	0	0	1	29	1341	1369	2.97e-09	54.7
c285540_g1	Am02G011380.1	100	29	0	0	261	289	1369	1341	2.97e-09	54.7
c285541_g1	Am05G004840.1	96.907	97	3	0	459	555	1468	1372	9.63e-42	163
c285541_g1	Am05G004640.1	92.473	93	7	0	463	555	1473	1381	7.55e-33	134
c285541_g1	Am05G004610.1	87.805	82	10	0	478	559	1452	1371	9.91e-22	97.1
c285543_g1	Am02G011380.1	100	94	0	0	1	94	1462	1369	1.75e-45	174
c285543_g1	Am05G004610.1	96.774	31	1	0	68	98	1401	1371	8.56e-09	52.8
c285544_g1	Am02G011380.1	100	94	0	0	167	260	1369	1462	1.95e-45	174
c285544_g1	Am05G004610.1	96.774	31	1	0	163	193	1371	1401	9.54e-09	52.8
c285707_g1	Am07G008980.1	99.153	118	1	0	1	118	400	517	4.87e-57	213
c285707_g1	Am07G008980.1	98.925	93	1	0	211	303	512	604	3.85e-43	167
c285707_g1	Am06G021530.1	91.379	116	10	0	3	118	381	496	6.44e-41	159
c285707_g1	Am07G008840.1	94.505	91	5	0	211	301	491	581	2.33e-35	141
c285707_g1	Am07G008960.1	94.505	91	5	0	211	301	551	641	2.33e-35	141
c285708_g1	Am07G008960.1	99.338	151	1	0	1	151	647	797	1.53e-75	274
c285708_g1	Am07G008840.1	96.026	151	6	0	1	151	587	737	3.34e-67	246
c285708_g1	Am07G008980.1	93.377	151	10	0	1	151	608	758	1.56e-60	224
c285708_g1	Am06G021530.1	92.715	151	11	0	1	151	587	737	7.27e-59	219
c285709_g1	Am07G008980.1	97.436	117	1	2	58	172	455	571	8.81e-53	198
c285709_g1	Am07G008980.1	100	68	0	0	1	68	641	708	4.22e-31	126
c285709_g1	Am07G008980.1	100	38	0	0	165	202	619	582	2e-14	71.3
c285709_g1	Am07G008840.1	98.529	68	1	0	1	68	620	687	1.96e-29	121
c285709_g1	Am07G008960.1	97.059	68	2	0	1	68	680	747	9.12e-28	115
c285710_g1	Am07G008960.1	100	117	0	0	1	117	683	799	6.81e-58	217
c285710_g1	Am07G008840.1	96.581	117	4	0	1	117	623	739	3.19e-51	195
c285710_g1	Am06G021530.1	93.162	117	8	0	1	117	623	739	1.5e-44	172
c285710_g1	Am07G008980.1	92.308	117	9	0	1	117	644	760	6.96e-43	167
c285711_g1	Am07G008980.1	99.419	172	1	0	1	172	400	571	3.01e-87	313
c285711_g1	Am07G008980.1	100	38	0	0	165	202	619	582	2e-14	71.3
c285711_g1	Am06G021530.1	91.765	170	14	0	3	172	381	550	1.87e-64	237
c285712_g1	Am07G008980.1	100	164	0	0	331	494	757	920	4.68e-84	303
c285712_g1	Am07G008980.1	99.167	120	1	0	1	120	641	760	6.27e-58	217
c285712_g1	Am07G008960.1	91.813	171	12	1	326	494	789	959	4.82e-64	237
c285712_g1	Am07G008960.1	91.667	120	10	0	1	120	680	799	6.41e-43	167
c285712_g1	Am07G008840.1	90.854	164	15	0	331	494	736	899	4.85e-59	220
c285712_g1	Am07G008840.1	93.388	121	6	2	1	120	620	739	2.96e-46	178
c285712_g1	Am06G021530.1	93.333	120	8	0	1	120	620	739	2.96e-46	178
c285713_g1	Am07G008840.1	100	133	0	0	1	133	665	797	3.49e-67	246
c285713_g1	Am07G008840.1	100	83	0	0	127	209	715	797	2.18e-39	154
c285713_g1	Am07G008960.1	96.241	133	5	0	1	133	725	857	7.61e-59	219
c285713_g1	Am07G008960.1	93.976	83	5	0	127	209	775	857	4.74e-31	126
c285713_g1	Am06G021530.1	90.977	133	12	0	1	133	665	797	3.59e-47	180
c285713_g1	Am07G008980.1	89.552	134	12	2	1	133	686	818	7.77e-44	169
c285714_g1	Am07G008980.1	99.167	120	1	0	1	120	641	760	3.44e-58	217
c285714_g1	Am07G008840.1	93.388	121	6	2	1	120	620	739	1.62e-46	178
c285714_g1	Am06G021530.1	93.333	120	8	0	1	120	620	739	1.62e-46	178
c285714_g1	Am07G008960.1	91.667	120	10	0	1	120	680	799	3.51e-43	167
c285715_g1	Am07G008980.1	100	164	0	0	304	467	757	920	4.41e-84	303
c285715_g1	Am07G008960.1	91.813	171	12	1	299	467	789	959	4.54e-64	237
c285715_g1	Am07G008840.1	90.854	164	15	0	304	467	736	899	4.57e-59	220
c286395_g1	Am05G004640.1	94.444	72	4	0	133	204	977	1048	1.19e-26	111
c286395_g1	Am05G004840.1	93.056	72	5	0	133	204	974	1045	5.55e-25	106
c292854_g1	Am03G002930.1	99.428	1049	3	1	25	1073	1	1046	0	1901
c292854_g1	Am03G002930.1	98.98	196	1	1	1163	1357	1043	1238	1.96e-97	350
c292854_g1	Am03G002930.1	98.592	142	2	0	1448	1589	1231	1372	5.68e-68	252
c292856_g1	Am03G002930.1	99.432	881	2	1	25	905	1	878	0	1596
c292856_g1	Am03G002930.1	98.98	196	1	1	1237	1431	1043	1238	2.05e-97	350
c292856_g1	Am03G002930.1	98.883	179	2	0	969	1147	868	1046	1.61e-88	320
c292856_g1	Am03G002930.1	98.592	142	2	0	1522	1663	1231	1372	5.94e-68	252
c292857_g1	Am03G002930.1	99.444	1438	5	1	25	1462	1	1435	0	2608
c292858_g1	Am03G002930.1	99.432	881	2	1	25	905	1	878	0	1596
c292858_g1	Am03G002930.1	97.778	90	2	0	969	1058	868	957	3.42e-39	156
c293179_g1	Am02G002270.1	100	230	0	0	207	436	822	593	8.43e-121	425
c293179_g1	Am02G002270.1	100	210	0	0	1	210	593	802	1.11e-109	388
c293180_g1	Am02G002270.1	100	231	0	0	46	276	349	119	1.45e-121	427
c293180_g1	Am02G002270.1	98.113	53	1	0	1	53	342	394	5.99e-21	93.5
c293183_g1	Am02G002270.1	98.693	153	2	0	101	253	153	1	1.1e-74	272
c293183_g1	Am02G002270.1	100	108	0	0	1	108	34	141	5.27e-53	200
c293185_g1	Am02G002270.1	100	287	0	0	255	541	405	119	2.17e-152	531
c293185_g1	Am02G002270.1	99.615	260	1	0	1	260	131	390	1.03e-135	475
c293185_g1	Am03G003320.1	80	260	44	6	256	510	419	163	1.94e-48	185
c293185_g1	Am03G003320.1	78.927	261	47	6	20	275	163	420	5.44e-44	171
c293186_g1	Am02G002270.1	99.242	132	1	0	1	132	471	602	5.81e-65	239
c293186_g1	Am02G002270.1	100	97	0	0	128	224	655	559	3.57e-47	180
c293187_g1	Am02G002270.1	99.709	344	1	0	72	415	462	119	0	630
c293187_g1	Am02G002270.1	100	81	0	0	1	81	471	551	5.4e-38	150
c293187_g1	Am03G003320.1	80.312	320	51	10	72	384	477	163	1.87e-62	231
c293189_g1	Am02G002270.1	97.758	223	5	0	45	267	1253	1031	1.53e-108	385
c293190_g1	Am02G002270.1	99.531	213	1	0	1	213	593	805	1.04e-109	388
c293190_g1	Am02G002270.1	99.061	213	1	1	199	410	805	593	1.74e-107	381
c293191_g1	Am02G002270.1	100	342	0	0	278	619	460	119	0	632
c293191_g1	Am02G002270.1	100	282	0	0	1	282	131	412	1.5e-149	521
c293191_g1	Am03G003320.1	80.503	318	50	10	278	588	475	163	7.87e-63	233
c293191_g1	Am03G003320.1	80.075	266	44	7	20	280	163	424	1.73e-49	189
c293193_g1	Am02G002270.1	99.667	300	1	0	212	511	418	119	5.64e-158	549
c293193_g1	Am02G002270.1	98.283	233	1	2	1	230	131	363	1.29e-114	405
c293195_g1	Am02G002270.1	100	132	0	0	99	230	527	396	1.29e-66	244
c293195_g1	Am02G002270.1	99.065	107	1	0	1	107	396	502	4.72e-51	193
c294723_g1	Am04G007400.1	99.609	767	3	0	633	1399	1272	506	0	1400
c294723_g1	Am04G007400.1	93.416	243	0	1	323	565	1497	1271	2.22e-96	346
c294725_g1	Am04G007400.1	99.475	953	5	0	355	1307	1272	320	0	1733
c294725_g1	Am04G007400.1	99.559	227	1	0	61	287	1497	1271	5.61e-117	414
c294725_g1	Am01G020290.1	80.294	954	151	22	356	1307	1229	311	0	686
c294727_g1	Am04G007400.1	99.391	1477	9	0	328	1804	1497	21	0	2678
c294727_g1	Am01G020290.1	80.138	1445	238	32	341	1781	1437	38	0	1033
c294728_g1	Am01G020290.1	99.229	519	1	1	1	516	1045	527	0	933
c294729_g1	Am01G020290.1	99.522	1045	2	1	1	1042	1045	1	0	1899
c294729_g1	Am04G007400.1	81.471	734	124	10	321	1042	734	1	2.62e-170	592
c294730_g1	Am01G020290.1	99.522	1045	2	1	1	1042	1045	1	0	1899
c294730_g1	Am04G007400.1	81.471	734	124	10	321	1042	734	1	2.66e-170	592
c294731_g1	Am01G020290.1	100	93	0	0	309	401	1449	1357	1.16e-44	172
c294732_g1	Am01G020290.1	99.523	839	1	1	1	836	1045	207	0	1524
c294732_g1	Am04G007400.1	84.556	518	77	2	321	835	734	217	5.23e-146	510
c296004_g1	Am06G017250.1	100	118	0	0	1	118	1047	930	3e-58	219
c296005_g1	Am06G017250.1	99.752	403	1	0	706	1108	528	930	0	739
c296006_g1	Am06G017250.1	100	118	0	0	1	118	1047	930	4.26e-58	219
c296007_g1	Am06G017250.1	100	118	0	0	1	118	1047	930	7.64e-59	219
c296009_g1	Am06G017250.1	100	178	0	0	42	219	353	530	3.74e-92	329
c296009_g1	Am06G017250.1	100	46	0	0	1	46	350	305	8.94e-19	86.1
c296012_g1	Am06G017250.1	100	318	0	0	706	1023	528	845	2.77e-169	588
c296012_g1	Am06G017250.1	100	141	0	0	1020	1160	1052	1192	6.87e-71	261
c296013_g1	Am06G017250.1	96.97	132	2	2	229	359	515	645	3.48e-59	220
c296271_g1	Am01G009210.1	100	406	0	0	174	579	1554	1149	0	750
c296272_g1	Am01G009210.1	99.429	350	1	1	60	408	815	466	0	634
c296273_g1	Am01G009210.1	99.871	1554	2	0	174	1727	1554	1	0	2859
c296274_g1	Am01G009210.1	100	203	0	0	186	388	1351	1149	1.62e-105	375
c296275_g1	Am01G009210.1	99.815	541	1	0	186	726	1351	811	0	994
c296276_g1	Am01G009210.1	98.165	218	2	1	174	389	1554	1337	7.7e-107	379
c296277_g1	Am01G009210.1	99.815	540	1	0	141	680	1350	811	0	992
c296277_g1	Am01G009210.1	90	50	5	0	106	155	1554	1505	3.96e-12	65.8
c296278_g1	Am01G009210.1	99.903	1029	1	0	174	1202	1554	526	0	1895
c296278_g1	Am01G009210.1	99.81	526	1	0	1959	2484	526	1	0	966
c296279_g1	Am01G009210.1	100	1029	0	0	174	1202	1554	526	0	1901
c296279_g1	Am01G009210.1	99.81	526	1	0	1984	2509	526	1	0	966
c297820_g1	Am01G038810.1	100	282	0	0	1741	2022	416	697	5e-149	521
c304480_g1	Am01G009200.1	98.701	77	1	0	1	77	1220	1144	4.01e-34	137
c304482_g1	Am01G009200.1	98.718	78	1	0	1	78	1220	1143	2.53e-34	139
c304483_g1	Am01G009200.1	97.619	84	2	0	236	319	1144	1061	1.9e-36	145
c304929_g1	Am07G001710.1	99.593	738	3	0	56	793	1	738	0	1347
c304929_g1	Am07G001700.1	90.385	728	52	9	77	786	1	728	0	941
c304929_g1	Am07G001680.1	86.325	585	78	2	203	786	133	716	0	636
c304929_g1	Am07G001720.1	90.083	242	19	4	77	314	1	241	1.64e-85	309
c304930_g1	Am07G001710.1	98.78	82	1	0	1	82	1147	1066	5.21e-37	147
c304930_g1	Am07G001720.1	95.181	83	3	1	1	82	1036	954	5.24e-32	130
c304931_g1	Am07G001700.1	93.865	163	10	0	821	983	1105	943	1.62e-66	246
c304931_g1	Am07G001700.1	97.561	82	2	0	721	802	1262	1181	7.88e-35	141
c304931_g1	Am07G001710.1	91.411	163	14	0	821	983	1108	946	7.61e-60	224
c304931_g1	Am07G001710.1	98.78	82	1	0	721	802	1265	1184	1.69e-36	147
c304931_g1	Am07G001720.1	96.341	82	3	0	721	802	1154	1073	3.67e-33	135
c304932_g1	Am07G001710.1	96.371	248	9	0	107	354	1608	1361	6.83e-116	409
c304932_g1	Am07G001700.1	93.952	248	15	0	107	354	1605	1358	6.92e-106	375
c304932_g1	Am07G001720.1	95.238	42	2	0	313	354	1291	1250	4.73e-13	67.6
c304934_g1	Am07G001680.1	99.443	359	2	0	1	359	1271	913	0	652
c304935_g1	Am07G001700.1	93.564	202	13	0	1	202	1144	943	6.53e-84	302
c304935_g1	Am07G001710.1	92.574	202	15	0	1	202	1147	946	1.41e-80	291
c304935_g1	Am07G001720.1	91.584	202	17	0	1	202	1036	835	3.06e-77	279
c304936_g1	Am07G001710.1	96.759	216	7	0	1	216	1147	932	1.16e-101	361
c304936_g1	Am07G001700.1	90.411	219	21	0	1	219	1144	926	5.55e-80	289
c304936_g1	Am07G001720.1	89.954	219	22	0	1	219	1036	818	2.58e-78	283
c304937_g1	Am07G001710.1	98.144	485	9	0	56	540	1	485	0	846
c304937_g1	Am07G001700.1	92.389	473	27	7	77	540	1	473	0	665
c304937_g1	Am07G001700.1	97.647	85	2	0	533	617	525	609	1.05e-36	147
c304937_g1	Am07G001720.1	90.083	242	19	4	77	314	1	241	1.27e-85	309
c304938_g1	Am07G001680.1	99.593	246	1	0	72	317	1593	1348	3.6e-128	449
c304938_g1	Am07G001700.1	82.8	250	39	4	72	319	1605	1358	3.07e-59	220
c304938_g1	Am07G001710.1	81.2	250	43	4	72	319	1608	1361	1.44e-52	198
c304939_g1	Am07G001720.1	99.054	317	3	0	1	317	1036	720	2.63e-164	569
c304939_g1	Am07G001710.1	89.308	318	32	2	1	317	1147	831	1.31e-112	398
c304940_g1	Am07G001680.1	99.68	937	3	0	95	1031	1	937	0	1714
c304940_g1	Am07G001710.1	85.661	802	111	4	227	1026	148	947	0	841
c304940_g1	Am07G001700.1	84.672	809	115	5	227	1026	136	944	0	798
c304941_g1	Am07G001710.1	99.206	126	1	0	76	201	1252	1377	1.12e-61	228
c304941_g1	Am07G001710.1	96.386	83	3	0	1	83	1123	1205	1.94e-34	137
c304941_g1	Am07G001700.1	97.619	126	3	0	76	201	1249	1374	2.42e-58	217
c304941_g1	Am07G001700.1	96.386	83	3	0	1	83	1120	1202	1.94e-34	137
c304941_g1	Am07G001720.1	96.825	126	4	0	76	201	1141	1266	1.13e-56	211
c304941_g1	Am07G001720.1	93.976	83	5	0	1	83	1012	1094	4.19e-31	126
c304942_g1	Am07G001710.1	100	265	0	0	347	611	978	714	4.17e-140	490
c304942_g1	Am07G001700.1	88.302	265	31	0	347	611	975	711	2.08e-88	318
c304943_g1	Am07G001710.1	98.824	170	2	0	1	170	1147	978	3.12e-84	303
c304943_g1	Am07G001720.1	90.588	170	16	0	1	170	1036	867	6.94e-61	226
c307951_g1	Am05G024170.1	100	42	0	0	1	42	869	828	1.42e-16	78.7
c307959_g1	Am05G024170.1	92.632	95	5	1	1070	1164	920	828	7.17e-33	135
c307972_g1	Am01G009200.1	98.758	322	4	0	156	477	1144	823	4.46e-165	573
c307972_g1	Am01G009200.1	100	100	0	0	576	675	822	723	2.44e-48	185
c307973_g1	Am01G009200.1	98.365	367	6	0	65	431	1089	723	0	645
c307974_g1	Am01G009200.1	99.471	1135	6	0	50	1184	1530	396	0	2063
c307975_g1	Am01G009200.1	99.042	626	6	0	91	716	1348	723	0	1123
c307976_g1	Am01G009200.1	99.294	708	5	0	50	757	1530	823	0	1280
c307976_g1	Am01G009200.1	100	427	0	0	856	1282	822	396	0	789
c307977_g1	Am01G009200.1	99.512	205	1	0	91	295	1348	1144	2.32e-105	374
c307978_g1	Am01G009200.1	97.222	108	2	1	1	107	465	358	2.22e-47	182
c308894_g1	Am01G026270.1	96.907	97	3	0	352	448	942	1038	7.49e-42	163
c308896_g1	Am01G026270.1	96.907	97	3	0	295	391	942	1038	6.51e-42	163
c308897_g1	Am01G026270.1	96.907	97	3	0	373	469	942	1038	7.85e-42	163
c308899_g1	Am01G026270.1	96.907	97	3	0	328	424	942	1038	7.09e-42	163
c309866_g1	Am03G006840.1	97.802	1183	3	1	262	1444	1160	1	0	2019
c309866_g1	Am02G004520.1	81.923	1123	159	22	262	1366	1181	85	0	909
c309868_g1	Am03G006840.1	99.785	931	2	0	262	1192	1160	230	0	1709
c309868_g1	Am02G004520.1	82.664	946	146	14	262	1192	1181	239	0	822
c309872_g1	Am03G006840.1	99.742	775	2	0	262	1036	1160	386	0	1421
c309872_g1	Am03G006840.1	100	157	0	0	1499	1655	386	230	1.49e-79	291
c309872_g1	Am02G004520.1	82.949	780	115	14	262	1026	1181	405	0	688
c309873_g1	Am02G004520.1	99.378	804	2	1	2	802	804	1	0	1454
c309873_g1	Am03G006840.1	83.52	716	106	8	3	718	782	79	0	658
c309874_g1	Am03G006840.1	99.742	775	2	0	262	1036	1160	386	0	1421
c309874_g1	Am03G006840.1	99.741	386	1	0	1499	1884	386	1	0	708
c309874_g1	Am02G004520.1	82.949	780	115	14	262	1026	1181	405	0	688
c309874_g1	Am02G004520.1	85.113	309	43	2	1501	1806	393	85	3.32e-86	313
c309878_g1	Am03G006840.1	99.741	1160	3	0	262	1421	1160	1	0	2126
c309878_g1	Am02G004520.1	83.182	1100	164	16	262	1343	1181	85	0	987
c309963_g1	Am03G033480.1	99.59	732	3	0	1	732	126	857	0	1336
c310917_g1	Am02G021060.1	98.148	162	1	1	1	160	162	1	8.96e-78	281
c320458_g1	Am09G003670.1	99.487	390	2	0	1	390	1086	697	0	710
c320458_g1	Am09G003640.1	85.385	390	45	5	1	390	1074	697	2.12e-111	394
c320459_g1	Am09G003670.1	100	166	0	0	44	209	901	736	2.51e-85	307
c320459_g1	Am09G003670.1	99.291	141	1	0	207	347	502	362	9.21e-70	255
c320462_g1	Am09G003670.1	97.163	141	4	0	68	208	590	730	6.83e-65	239
c320462_g1	Am09G003670.1	100	76	0	0	1	76	593	518	1.98e-35	141
c320462_g1	Am09G003670.1	100	67	0	0	194	260	776	710	1.99e-30	124
c320466_g1	Am09G003670.1	95.763	236	10	0	154	389	1515	1280	1.64e-107	381
c320466_g1	Am09G003640.1	80.769	234	45	0	156	389	1501	1268	4.97e-48	183
c320469_g1	Am09G003640.1	99.351	154	1	0	6	159	154	1	1.28e-76	279
c320469_g1	Am09G003670.1	85.625	160	21	2	1	159	159	1	1.04e-42	167
c320473_g1	Am09G003670.1	98.826	596	4	1	1	596	593	1	0	1059
c320473_g1	Am09G003640.1	84.95	598	79	6	3	596	591	1	1.02e-171	595
c321090_g1	Am01G026270.1	100	49	0	0	37	85	880	928	4.08e-20	91.6
c321094_g1	Am01G026270.1	100	110	0	0	1	110	819	928	2.89e-54	204
c321095_g1	Am01G026270.1	100	49	0	0	37	85	880	928	2.14e-20	91.6
c321096_g1	Am01G026270.1	100	135	0	0	1	135	819	953	6.8e-68	250
c321097_g1	Am01G026270.1	100	49	0	0	37	85	880	928	2.21e-20	91.6
c322000_g1	Am02G012100.1	99.757	1647	4	0	179	1825	1647	1	0	3020
c322000_g1	Am05G012100.1	80.927	1531	270	17	228	1744	1649	127	0	1190
c323223_g1	Am01G025330.1	100	115	0	0	796	910	942	828	1.52e-56	213
c323407_g1	Am04G029290.1	98.544	206	3	0	1	206	318	523	8.38e-103	364
c323407_g1	Am04G029250.1	90.777	206	19	0	1	206	318	523	4.04e-76	276
c323408_g1	Am04G029260.1	88.86	1149	124	4	432	1578	1433	287	0	1410
c323408_g1	Am04G029370.1	88.713	1134	124	4	447	1578	1418	287	0	1382
c323408_g1	Am04G029250.1	87.577	1135	135	6	447	1578	1418	287	0	1310
c323408_g1	Am04G029280.1	87.217	1150	141	6	432	1578	1433	287	0	1304
c323408_g1	Am04G029290.1	85.677	1152	155	7	432	1578	1433	287	0	1205
c323408_g1	Am03G028480.1	89.845	453	42	4	365	815	1482	1032	2.28e-166	579
c323408_g1	Amptg000100lG000190.1	76.633	398	85	7	367	760	1477	1084	2.66e-56	213
c323408_g1	Am05G004780.1	76.111	360	80	6	367	723	1519	1163	2.09e-47	183
c323409_g1	Am04G029260.1	93.737	479	29	1	57	535	1251	774	0	717
c323409_g1	Am04G029370.1	92.067	479	38	0	57	535	1251	773	0	675
c323409_g1	Am04G029250.1	90.397	479	46	0	57	535	1251	773	0	630
c323409_g1	Am04G029290.1	90.87	460	42	0	57	516	1251	792	1.6e-178	617
c323409_g1	Am04G029280.1	89.77	479	49	0	57	535	1251	773	2.07e-177	614
c323409_g1	Am03G028480.1	77.523	218	45	4	43	258	1247	1032	3.28e-31	128
c323409_g1	Amptg000100lG000190.1	76.879	173	32	7	35	203	1252	1084	4.31e-20	91.6
c323409_g1	Am05G004780.1	76.119	134	28	4	35	166	1294	1163	7.26e-13	67.6
c323410_g1	Am03G028480.1	94.231	156	9	0	88	243	1482	1327	6.35e-65	239
c323411_g1	Am04G029370.1	94.328	476	27	0	1	476	1274	799	0	730
c323411_g1	Am04G029370.1	95.968	124	4	1	471	593	410	287	7.63e-53	200
c323411_g1	Am04G029290.1	92.227	476	37	0	1	476	1274	799	0	675
c323411_g1	Am04G029290.1	91.935	124	9	1	471	593	410	287	1.66e-44	172
c323411_g1	Am04G029260.1	92.553	470	35	0	7	476	1268	799	0	675
c323411_g1	Am04G029260.1	94.355	124	6	1	471	593	410	287	1.65e-49	189
c323411_g1	Am04G029280.1	92.034	477	36	2	1	476	1274	799	0	669
c323411_g1	Am04G029280.1	92.742	124	8	1	471	593	410	287	3.58e-46	178
c323411_g1	Am04G029250.1	92.174	460	36	0	17	476	1258	799	0	651
c323412_g1	Am04G029260.1	93.963	381	23	0	7	387	1268	888	4.13e-166	577
c323412_g1	Am04G029280.1	93.557	388	23	2	1	387	1274	888	4.13e-166	577
c323412_g1	Am04G029250.1	93.801	371	23	0	17	387	1258	888	1.5e-160	558
c323412_g1	Am04G029290.1	91.473	387	33	0	1	387	1274	888	9.07e-153	532
c323412_g1	Am04G029370.1	90.698	387	36	0	1	387	1274	888	9.14e-148	516
c323413_g1	Am04G029370.1	97.705	305	7	0	1	305	591	287	5.55e-151	525
c323413_g1	Am04G029260.1	97.049	305	9	0	1	305	591	287	1.2e-147	514
c323413_g1	Am04G029250.1	91.803	305	25	0	1	305	591	287	5.79e-121	425
c323413_g1	Am04G029280.1	91.749	303	25	0	3	305	589	287	7.49e-120	422
c323413_g1	Am04G029290.1	88.816	304	34	0	2	305	590	287	2.13e-105	374
c323414_g1	Am04G029280.1	93.488	215	14	0	41	255	501	287	2.32e-89	320
c323414_g1	Am04G029290.1	86.792	212	28	0	44	255	498	287	2.4e-64	237
c323415_g1	Am04G029370.1	93.623	988	63	0	1	988	1274	287	0	1476
c323415_g1	Am04G029260.1	91.955	982	79	0	7	988	1268	287	0	1376
c323415_g1	Am04G029280.1	91.01	990	85	4	1	988	1274	287	0	1332
c323415_g1	Am04G029250.1	91.358	972	84	0	17	988	1258	287	0	1330
c323415_g1	Am04G029290.1	89.102	991	102	3	1	988	1274	287	0	1227
c323656_g1	Am03G025020.1	95.833	120	4	1	38	157	1566	1448	8.73e-51	193
c323657_g1	Am03G025020.1	99.187	1599	13	0	293	1891	1599	1	0	2881
c323657_g1	Am03G026090.1	81.173	324	61	0	740	1063	753	430	1.16e-70	261
c323658_g1	Am03G025020.1	99.061	958	9	0	117	1074	958	1	0	1720
c323658_g1	Am03G026090.1	88.462	130	15	0	117	246	559	430	9.07e-40	158
c323659_g1	Am03G025020.1	95.833	120	4	1	38	157	1566	1448	7.35e-51	193
c326006_g1	Am08G007690.1	99.281	139	1	0	33	171	662	524	2.08e-68	252
c326006_g1	Am08G007690.1	98.701	77	1	0	517	593	529	453	6.07e-34	137
c326006_g1	Am08G007690.1	100	40	0	0	1	40	648	687	4.83e-15	75
c326006_g1	Am01G004310.1	94.872	39	2	0	2	40	634	672	3.76e-11	62.1
c326068_g1	Am01G025330.1	100	174	0	0	504	677	942	1115	2.02e-89	322
c326068_g1	Am01G025330.1	100	65	0	0	676	740	1051	1115	7.9e-29	121
c326069_g1	Am01G025330.1	100	174	0	0	466	639	942	1115	1.92e-89	322
c326069_g1	Am01G025330.1	100	65	0	0	638	702	1051	1115	7.5e-29	121
c327315_g1	Am04G028850.1	99.395	496	3	0	380	875	1386	891	0	900
c327316_g1	Am04G028850.1	99.734	752	2	0	714	1465	1082	331	0	1378
c327316_g1	Am04G028850.1	100	331	0	0	1510	1840	331	1	3.2e-176	612
c327316_g1	Am04G028850.1	99.026	308	3	0	380	687	1386	1079	1.97e-158	553
c327317_g1	Am04G028850.1	99.527	1056	5	0	380	1435	1386	331	0	1923
c327317_g1	Am04G028850.1	100	331	0	0	1480	1810	331	1	3.16e-176	612
c327318_g1	Am04G028850.1	93.553	667	37	2	4	670	1386	726	0	989
c327738_g1	Am03G028450.1	90.698	86	8	0	288	373	1652	1737	1.79e-27	115
c327832_g1	Am01G009450.1	98.576	913	7	1	1	913	49	955	0	1609
c327832_g1	Am01G009450.1	99.69	646	2	0	1907	2552	954	1599	0	1182
c327833_g1	Am01G009450.1	98.576	913	7	1	1	913	49	955	0	1609
c327833_g1	Am01G009450.1	99.69	646	2	0	1887	2532	954	1599	0	1182
c327834_g1	Am01G009450.1	99.248	133	1	0	1	133	823	955	1.69e-65	241
c327835_g1	Am01G009450.1	98.972	1557	10	1	1	1557	49	1599	0	2782
c327836_g1	Am01G009450.1	98.606	574	2	1	1	574	49	616	0	1011
c328527_g1	Am02G010620.1	100	91	0	0	1	91	91	1	3.44e-43	169
c328671_g1	Am06G013610.1	99.524	840	4	0	1	840	239	1078	0	1530
c328671_g1	Am06G013670.1	88.964	589	65	0	252	840	1	589	0	728
c328672_g1	Am06G013670.1	100	326	0	0	38	363	1	326	3e-174	603
c328672_g1	Am06G013610.1	88.991	327	36	0	33	359	485	811	9.07e-115	405
c328673_g1	Am06G021560.1	97.5	200	5	0	197	396	1120	1319	7.9e-96	342
c328673_g1	Am06G021560.1	100	114	0	0	1	114	1005	1118	2.32e-56	211
c328673_g1	Am06G021520.1	88.696	115	11	2	1	114	1014	1127	1.11e-34	139
c328673_g1	Am06G013610.1	91.489	94	8	0	12	105	1019	1112	6.69e-32	130
c328674_g1	Am06G021560.1	100	200	0	0	281	480	1120	1319	4.42e-104	370
c328674_g1	Am06G021560.1	100	117	0	0	1	117	1005	1121	6.09e-58	217
c328674_g1	Am06G021520.1	88.983	118	11	2	1	117	1014	1130	2.91e-36	145
c328674_g1	Am06G013610.1	91.489	94	8	0	12	105	1019	1112	8.16e-32	130
c328675_g1	Am06G021560.1	99.429	175	1	0	1	175	1469	1295	7.11e-89	318
c328675_g1	Am06G021560.1	100	53	0	0	168	220	1267	1319	1.01e-22	99
c328677_g1	Am06G013610.1	99.519	208	1	0	1	208	1512	1305	3.03e-107	379
c328677_g1	Am06G013670.1	92.271	207	16	0	2	208	1022	816	1.13e-81	294
c328677_g1	Am07G008980.1	82.199	191	29	4	19	208	1512	1326	4.29e-41	159
c328679_g1	Am07G008840.1	99.225	129	1	0	2374	2502	1557	1429	3.25e-62	233
c328679_g1	Am07G008960.1	97.674	129	3	0	2374	2502	1617	1489	7.03e-59	222
c328679_g1	Am07G008980.1	93.023	129	9	0	2374	2502	1578	1450	7.13e-49	189
c328679_g1	Am06G021530.1	93.023	129	9	0	2374	2502	1557	1429	7.13e-49	189
c328681_g1	Am07G008840.1	100	99	0	0	246	344	1557	1459	4.37e-48	183
c328681_g1	Am07G008960.1	97.98	99	2	0	246	344	1617	1519	9.46e-45	172
c328681_g1	Am07G008980.1	93.939	99	6	0	246	344	1578	1480	4.43e-38	150
c329880_g1	Am03G028510.1	100	621	0	0	178	798	1353	733	0	1147
c329880_g1	Am03G028510.1	99.367	474	3	0	2227	2700	474	1	0	859
c329880_g1	Am03G028510.1	99.228	259	1	1	1938	2195	733	475	4.06e-132	466
c329880_g1	Am04G029370.1	74.014	558	139	5	200	754	1487	933	9.71e-59	222
c329881_g1	Am05G010890.1	98.81	252	3	0	18	269	1500	1249	3e-128	449
c329881_g1	Am05G010880.1	92.857	252	18	0	18	269	1500	1249	3.11e-103	366
c329883_g1	Am03G028510.1	99.431	879	0	2	178	1051	1353	475	0	1591
c329883_g1	Am03G028510.1	99.367	474	3	0	1083	1556	474	1	0	859
c329883_g1	Am04G029370.1	74.014	558	139	5	200	754	1487	933	5.1e-59	222
c329884_g1	Am03G028510.1	100	621	0	0	178	798	1353	733	0	1147
c329884_g1	Am03G028510.1	99.367	474	3	0	2261	2734	474	1	0	859
c329884_g1	Am03G028510.1	99.228	259	1	1	1972	2229	733	475	4.1e-132	466
c329884_g1	Am04G029370.1	74.014	558	139	5	200	754	1487	933	9.81e-59	222
c329887_g1	Am05G010880.1	99.545	220	1	0	380	599	1500	1281	1.97e-113	401
c329888_g1	Am03G028510.1	99.431	879	0	2	178	1051	1353	475	0	1591
c329888_g1	Am03G028510.1	99.367	474	3	0	1083	1556	474	1	0	859
c329888_g1	Am04G029370.1	74.014	558	139	5	200	754	1487	933	5.96e-59	222
c329889_g1	Am05G010890.1	98.089	157	3	0	18	174	1500	1344	5.48e-75	274
c329890_g1	Am05G010890.1	91.935	62	1	2	405	463	1399	1339	1.39e-17	84.2
c331091_g1	Am04G002100.1	100	41	0	0	1	41	1406	1366	1.81e-15	76.8
c332347_g1	Am03G011890.1	98.113	106	2	0	1	106	907	802	1.18e-48	185
c332347_g1	Am03G011860.1	89.157	83	9	0	7	89	877	795	3.39e-24	104
c332349_g1	Am03G011860.1	97.838	370	7	1	135	503	1164	795	0	638
c332349_g1	Am03G011860.1	100	42	0	0	525	566	316	275	3.56e-16	78.7
c332349_g1	Am03G011890.1	90.306	392	32	4	135	524	1185	798	1.06e-145	508
c332351_g1	Am03G011860.1	99.097	443	4	0	1	443	1237	795	0	797
c332351_g1	Am03G011890.1	89.571	489	46	3	1	488	1258	774	5.23e-178	616
c332352_g1	Am03G011890.1	98.901	182	2	0	146	327	1107	926	6.5e-91	326
c332352_g1	Am03G011890.1	94.366	142	5	1	4	145	1323	1185	1.47e-57	215
c332352_g1	Am03G011860.1	93.855	179	11	0	146	324	1086	908	3.09e-74	270
c332354_g1	Am03G011860.1	100	219	0	0	176	394	1013	795	1.1e-114	405
c332354_g1	Am03G011860.1	97.163	141	4	0	1	141	1157	1017	1.18e-64	239
c332354_g1	Am03G011860.1	97.297	37	1	0	138	174	1084	1048	7.65e-12	63.9
c332354_g1	Am03G011890.1	86.038	265	32	3	176	439	1034	774	6.97e-77	279
c332354_g1	Am03G011890.1	91.489	141	12	0	1	141	1178	1038	2.6e-51	195
c332354_g1	Am03G011890.1	97.297	37	1	0	138	174	1105	1069	7.65e-12	63.9
c332355_g1	Am03G011890.1	98.113	106	2	0	1	106	907	802	6.82e-49	185
c332355_g1	Am03G011860.1	89.157	83	9	0	7	89	877	795	1.96e-24	104
c332356_g1	Am03G011860.1	94.902	510	22	2	5	513	1301	795	0	795
c332356_g1	Am03G011860.1	100	42	0	0	535	576	316	275	3.62e-16	78.7
c332356_g1	Am03G011890.1	91.182	533	38	5	4	534	1323	798	0	715
c332416_g1	Am02G011380.1	99.029	206	2	0	1	206	28	233	1.25e-103	370
c332416_g1	Am02G011490.1	87.5	176	22	0	4	179	31	206	1.34e-53	204
c332424_g1	Am02G011380.1	99.029	206	2	0	1	206	28	233	8.15e-104	370
c332424_g1	Am02G011490.1	87.5	176	22	0	4	179	31	206	8.75e-54	204
c334625_g1	Am04G009340.1	93.514	185	0	1	1	185	868	1040	1.13e-72	265
c334625_g1	Am04G009340.1	100	43	0	0	219	261	989	1031	4.4e-17	80.5
c334625_g1	Am04G009340.1	100	32	0	0	182	213	964	995	5.73e-11	60.2
c334628_g1	Am04G009340.1	98.529	136	0	1	1	136	1354	1221	8.24e-65	239
c334628_g1	Am04G009340.1	100	34	0	0	277	310	1229	1196	5.32e-12	63.9
c334628_g1	Am01G018510.1	87.313	134	15	1	3	136	1307	1176	1.1e-38	152
c334630_g1	Am04G009340.1	100	111	0	0	1	111	1330	1440	5.98e-55	206
c334630_g1	Am01G018510.1	89.623	106	11	0	2	107	1286	1391	7.96e-34	135
c334631_g1	Am04G009340.1	100	197	0	0	1	197	868	1064	9.59e-103	364
c334631_g1	Am04G009340.1	100	41	0	0	193	233	968	1008	5.03e-16	76.8
c334632_g1	Am04G009340.1	100	72	0	0	65	136	124	195	2.57e-33	134
c334632_g1	Am04G009340.1	98.148	54	1	0	130	183	177	124	1.21e-21	95.3
c335290_g1	Am04G021310.1	99.669	302	1	0	1	302	1211	1512	3.74e-159	553
c335290_g1	Am04G021290.1	90.741	270	25	0	1	270	1223	1492	2.43e-101	361
c335291_g1	Am04G021290.1	100	85	0	0	120	204	1416	1500	1.52e-40	158
c335291_g1	Am04G021290.1	100	53	0	0	1	53	1448	1500	9.34e-23	99
c335292_g1	Am04G021290.1	100	159	0	0	46	204	1252	1094	1.1e-81	294
c335292_g1	Am04G021290.1	100	48	0	0	1	48	1231	1278	5.59e-20	89.8
c335292_g1	Am04G021310.1	89.308	159	17	0	46	204	1240	1082	2.48e-53	200
c335293_g1	Am04G021290.1	98.649	74	1	0	138	211	890	963	9.5e-33	132
c335293_g1	Am04G021310.1	97.297	74	2	0	138	211	878	951	4.42e-31	126
c335294_g1	Am04G021290.1	97.692	130	3	0	159	288	1311	1440	2.38e-60	224
c335294_g1	Am04G021290.1	100	100	0	0	64	163	1364	1463	1.13e-48	185
c335294_g1	Am04G021290.1	100	70	0	0	1	70	1418	1487	5.35e-32	130
c335294_g1	Am04G021310.1	91	100	9	0	64	163	1352	1451	1.15e-33	135
c335295_g1	Am04G021290.1	100	148	0	0	62	209	257	110	1.48e-75	274
c335295_g1	Am04G021290.1	94.667	75	2	2	1	75	629	557	9.47e-28	115
c335295_g1	Am04G021310.1	90.345	145	14	0	65	209	242	98	1.53e-50	191
c335295_g1	Am04G021310.1	95.161	62	3	0	4	65	614	553	9.54e-23	99
c335296_g1	Am04G021290.1	100	124	0	0	64	187	1364	1487	3.77e-62	230
c335296_g1	Am04G021290.1	100	70	0	0	1	70	1418	1487	3.93e-32	130
c335296_g1	Am04G021290.1	100	60	0	0	181	240	1364	1423	1.42e-26	111
c335296_g1	Am04G021310.1	91.509	106	9	0	64	169	1352	1457	3.9e-37	147
c335297_g1	Am04G021290.1	97.175	177	3	1	47	221	900	724	1.28e-82	298
c335297_g1	Am04G021290.1	98.889	90	1	0	209	298	1028	939	1.76e-41	161
c335297_g1	Am04G021290.1	100	51	0	0	1	51	883	933	1.81e-21	95.3
c335297_g1	Am04G021310.1	87.006	177	22	1	47	222	888	712	1.34e-52	198
c335298_g1	Am04G021290.1	98.529	136	2	0	61	196	383	248	1.53e-65	241
c335298_g1	Am04G021290.1	98.333	60	1	0	1	60	418	477	5.82e-25	106
c335298_g1	Am04G021310.1	84.173	139	22	0	58	196	374	236	7.42e-34	135
c335300_g1	Am04G021290.1	100	97	0	0	1	97	97	1	5.79e-47	180
c335301_g1	Am04G021290.1	100	108	0	0	159	266	1311	1418	4.03e-53	200
c335301_g1	Am04G021290.1	100	100	0	0	64	163	1364	1463	1.13e-48	185
c335301_g1	Am04G021290.1	100	70	0	0	1	70	1418	1487	5.37e-32	130
c335301_g1	Am04G021290.1	100	57	0	0	265	321	1375	1319	9.04e-25	106
c335301_g1	Am04G021310.1	91	100	9	0	64	163	1352	1451	1.15e-33	135
c335302_g1	Am04G021290.1	98.347	121	2	0	47	167	900	780	3.13e-57	213
c335302_g1	Am04G021290.1	100	51	0	0	1	51	883	933	1.18e-21	95.3
c335302_g1	Am04G021290.1	100	42	0	0	160	201	1135	1094	1.19e-16	78.7
c335302_g1	Am04G021310.1	88.43	121	14	0	47	167	888	768	3.22e-37	147
c335303_g1	Am04G021310.1	99.55	222	1	0	2	223	374	153	5.39e-115	405
c335303_g1	Am04G021290.1	88.128	219	26	0	5	223	383	165	1.23e-71	261
c335304_g1	Am04G021290.1	98.833	257	3	0	47	303	900	644	5.67e-131	459
c335304_g1	Am04G021290.1	100	51	0	0	1	51	883	933	1.84e-21	95.3
c335304_g1	Am04G021310.1	88.716	257	29	0	47	303	888	632	1.3e-87	315
c341741_g1	Am02G010620.1	100	125	0	0	223	347	1379	1255	2.52e-62	231
c341741_g1	Am02G010620.1	98.113	106	2	0	16	121	1476	1371	1.99e-48	185
c341741_g1	Am02G010620.1	96.296	108	4	0	442	549	1254	1147	3.33e-46	178
c341746_g1	Am02G010620.1	100	222	0	0	235	456	1476	1255	3.63e-116	411
c341746_g1	Am02G010620.1	96.296	108	4	0	551	658	1254	1147	4.01e-46	178
c345773_g1	Am05G032300.1	87.671	438	52	2	880	1316	1	437	2.69e-145	508
c345773_g1	Am05G032290.1	83.372	433	69	3	880	1311	1	431	6.08e-112	398
c345776_g1	Am05G032290.1	98.972	389	4	0	1035	1423	707	319	0	697
c345776_g1	Am05G032290.1	94.118	170	9	1	880	1048	1	170	1.09e-69	257
c347607_g1	Am07G001700.1	100	41	0	0	442	482	975	1015	1.08e-15	76.8
c347630_g1	Am01G009450.1	100	68	0	0	1	68	685	618	1.94e-30	126
c347964_g1	Am01G022610.1	99.678	311	1	0	67	377	311	1	5.1e-164	569
c347964_g1	Am01G022610.1	100	71	0	0	1	71	191	121	2.85e-32	132
c349266_g1	Am01G002870.1	99.624	1596	6	0	207	1802	1596	1	0	2915
c353627_g1	Am03G028480.1	90.654	107	9	1	363	469	1	106	3.76e-35	141
c353633_g1	Am03G028480.1	90.654	107	9	1	415	521	1	106	4.95e-35	141
c353635_g1	Am03G028480.1	94.286	140	8	0	79	218	376	515	9.55e-58	215
c353636_g1	Am03G028480.1	99.432	352	2	0	56	407	1	352	0	640
c353636_g1	Am03G028450.1	79.07	258	48	6	146	400	232	486	1.22e-44	172
c353639_g1	Am03G028480.1	93.841	276	17	0	270	545	767	492	6.38e-118	416
c353640_g1	Am03G028480.1	96.739	276	9	0	213	488	767	492	2.59e-131	460
c353641_g1	Am03G028480.1	96.739	276	9	0	651	926	767	492	5.01e-131	460
c354574_g1	Am04G021290.1	92.105	76	5	1	1	75	1422	1497	6.27e-25	106
c354990_g1	Am01G020230.1	100	145	0	0	1	145	799	943	6.89e-73	268
c354990_g1	Am01G020230.1	98.507	134	2	0	1804	1937	942	1075	1.94e-63	237
c359969_g1	Am05G024170.1	100	171	0	0	637	807	1104	934	1.24e-87	316
c359969_g1	Am05G024170.1	100	142	0	0	858	999	933	792	1.64e-71	263
c359969_g1	Am05G024170.1	99.219	128	0	1	206	333	1331	1205	1.66e-61	230
c359969_g1	Am05G024170.1	100	110	0	0	419	528	1211	1102	1.01e-53	204
c359969_g1	Am05G024170.1	98.936	94	1	0	17	110	1419	1326	3.68e-43	169
c359970_g1	Am05G024170.1	100	142	0	0	162	303	933	792	4.77e-72	263
c359971_g1	Am05G024170.1	100	171	0	0	637	807	1104	934	1.4e-87	316
c359971_g1	Am05G024170.1	100	142	0	0	985	1126	933	792	1.85e-71	263
c359971_g1	Am05G024170.1	99.219	128	0	1	206	333	1331	1205	1.87e-61	230
c359971_g1	Am05G024170.1	100	110	0	0	419	528	1211	1102	1.14e-53	204
c359971_g1	Am05G024170.1	98.936	94	1	0	17	110	1419	1326	4.15e-43	169
c359972_g1	Am05G024170.1	100	142	0	0	1098	1239	933	792	2.04e-71	263
c359972_g1	Am05G024170.1	99.219	128	0	1	206	333	1331	1205	2.07e-61	230
c359972_g1	Am05G024170.1	100	110	0	0	419	528	1211	1102	1.25e-53	204
c359972_g1	Am05G024170.1	100	93	0	0	829	921	1026	934	3.53e-44	172
c359972_g1	Am05G024170.1	98.936	94	1	0	17	110	1419	1326	4.57e-43	169
c359972_g1	Am05G024170.1	100	82	0	0	637	718	1104	1023	4.6e-38	152
c365559_g1	Am02G034010.1	100	175	0	0	370	544	1119	945	3.97e-90	324
c366074_g1	Am04G021290.1	100	61	0	0	1	61	625	565	6.53e-27	113
c366074_g1	Am04G021310.1	96.721	61	2	0	1	61	613	553	1.41e-23	102
c366075_g1	Am04G021290.1	98.81	84	1	0	137	220	570	487	2.75e-38	150
c366076_g1	Am04G021290.1	100	61	0	0	1	61	625	565	6.08e-27	113
c366076_g1	Am04G021310.1	96.721	61	2	0	1	61	613	553	1.32e-23	102
c366225_g1	Am04G004510.1	100	142	0	0	55	196	1265	1406	1.79e-71	263
c366225_g1	Am04G004510.1	97.778	135	1	2	955	1089	1089	957	5.04e-62	231
c366225_g1	Am04G004510.1	99.2	125	1	0	399	523	1389	1265	2.34e-60	226
c366225_g1	Am04G004510.1	99.074	108	1	0	610	717	1266	1159	6.61e-51	195
c366225_g1	Am04G004510.1	100	97	0	0	203	299	1482	1386	1.85e-46	180
c366225_g1	Am04G004510.1	100	82	0	0	801	882	1160	1079	4.04e-38	152
c366226_g1	Am04G004510.1	98.649	148	2	0	1	148	875	728	8.11e-72	263
c366226_g1	Am04G004510.1	100	139	0	0	366	504	730	592	3.77e-70	257
c366227_g1	Am04G004510.1	99.296	142	1	0	378	519	1406	1265	8.28e-70	257
c366227_g1	Am04G004510.1	97.778	135	1	2	951	1085	1089	957	5.02e-62	231
c366227_g1	Am04G004510.1	99.2	125	1	0	51	175	1265	1389	2.34e-60	226
c366227_g1	Am04G004510.1	99.074	108	1	0	606	713	1266	1159	6.59e-51	195
c366227_g1	Am04G004510.1	100	97	0	0	275	371	1386	1482	1.84e-46	180
c366227_g1	Am04G004510.1	100	82	0	0	797	878	1160	1079	4.02e-38	152
c368406_g1	Am08G007690.1	97.368	228	3	3	385	609	324	97	2.02e-108	385
c368408_g1	Am08G007690.1	100	84	0	0	1	84	384	301	6.72e-40	156
c370213_g1	Am04G002940.1	99.647	566	2	0	475	1040	516	1081	0	1035
c370213_g1	Am04G002940.1	99.691	324	1	0	61	384	193	516	5.32e-171	593
c370214_g1	Am04G002940.1	99.722	1081	3	0	240	1320	1	1081	0	1980
c370215_g1	Am04G002940.1	99.806	516	1	0	240	755	1	516	0	948
c370215_g1	Am04G002940.1	99.505	404	2	0	846	1249	516	919	0	736
c370215_g1	Am04G002940.1	100	90	0	0	1350	1439	919	1008	1.94e-42	167
c370219_g1	Am04G002940.1	100	198	0	0	240	437	1	198	6.54e-103	366
c370223_g1	Am04G002940.1	99.587	727	3	0	61	787	193	919	0	1327
c370223_g1	Am04G002940.1	100	90	0	0	888	977	919	1008	1.32e-42	167
c374872_g1	Am07G012380.1	90.909	198	0	1	426	623	1283	1104	2.21e-67	250
c374872_g1	Am07G012380.1	100	109	0	0	263	371	1392	1284	6.29e-53	202
c374874_g1	Am07G012380.1	99.296	142	1	0	49	190	231	90	3.15e-70	257
c374875_g1	Am07G012380.1	90.909	198	0	1	426	623	1283	1104	2.81e-67	250
c374875_g1	Am07G012380.1	100	109	0	0	263	371	1392	1284	7.97e-53	202
c374880_g1	Am07G012380.1	98.102	1212	5	1	426	1637	1283	90	0	2095
c374880_g1	Am07G012380.1	100	109	0	0	263	371	1392	1284	6.82e-53	202
c374882_g1	Am07G012380.1	100	109	0	0	263	371	1392	1284	2.09e-53	202
c374882_g1	Am07G012380.1	93.878	98	5	1	426	523	1283	1187	9.93e-37	147
c374885_g1	Am07G012380.1	90.909	198	0	1	426	623	1283	1104	3.04e-67	250
c374885_g1	Am07G012380.1	100	109	0	0	263	371	1392	1284	8.63e-53	202
c374886_g1	Am07G012380.1	90.909	198	0	1	426	623	1283	1104	9.61e-68	250
c374886_g1	Am07G012380.1	100	109	0	0	263	371	1392	1284	2.73e-53	202
c375850_g1	Am03G036170.1	100	87	0	0	911	997	1273	1359	6.14e-41	161
c377198_g1	Am03G028450.1	100	33	0	0	1	33	1679	1647	1.53e-11	62.1
c377641_g1	Am05G018920.1	100	49	0	0	1	49	49	1	2.31e-20	91.6
c377641_g1	Am05G018940.1	97.959	49	1	0	1	49	49	1	1.07e-18	86.1
c377644_g1	Am05G018920.1	98.438	192	2	1	1	191	187	378	1.91e-94	337
c377644_g1	Am05G018920.1	100	32	0	0	183	214	407	376	4.62e-11	60.2
c377644_g1	Am05G018940.1	92.424	198	8	5	1	191	142	339	4.21e-76	276
c378119_g1	Am03G028430.1	98.592	71	1	0	4	74	1403	1333	6.48e-31	126
c379860_g1	Am05G023490.1	92.5	80	3	1	1	80	1441	1517	1.44e-26	111
c379961_g1	Am02G034010.1	100	263	0	0	1	263	1283	1545	5.96e-139	486
c379961_g1	Am07G009930.1	83.871	186	29	1	13	197	1127	1312	1.47e-45	176
c379969_g1	Am02G034010.1	100	263	0	0	1	263	1283	1545	5.9e-139	486
c379969_g1	Am07G009930.1	83.871	186	29	1	13	197	1127	1312	1.45e-45	176
c379970_g1	Am02G034010.1	100	263	0	0	1	263	1283	1545	4.7e-139	486
c379970_g1	Am07G009930.1	83.871	186	29	1	13	197	1127	1312	1.16e-45	176
c380535_g1	Am03G028480.1	98.413	63	1	0	261	323	1420	1482	1.96e-26	111
c382180_g1	Am03G028480.1	97.333	75	2	0	1	75	278	352	1.22e-31	128
c382666_g1	Am05G025090.1	99.333	150	1	0	1	150	734	585	6.23e-75	272
c382667_g1	Am05G025090.1	100	49	0	0	395	443	830	878	3.54e-20	91.6
c382671_g1	Am05G025090.1	99.479	192	1	0	65	256	340	149	2.97e-98	350
c382671_g1	Am05G025090.1	97.297	74	2	0	1	74	224	297	5.45e-31	126
c382672_g1	Am05G025090.1	99.537	216	1	0	119	334	364	149	1.8e-111	394
c382672_g1	Am05G025090.1	99.187	123	1	0	1	123	224	346	8.98e-60	222
c382673_g1	Am05G025090.1	97.414	116	1	1	1	114	1128	1013	3.24e-52	196
c382673_g1	Am05G025090.1	99.057	106	1	0	101	206	1128	1023	1.51e-50	191
c383176_g1	Am01G026300.1	100	111	0	0	814	924	910	800	2.59e-54	206
c383177_g1	Am01G026300.1	100	111	0	0	824	934	910	800	2.62e-54	206
c383178_g1	Am01G026300.1	100	111	0	0	849	959	910	800	2.69e-54	206
c383179_g1	Am01G026300.1	100	111	0	0	789	899	910	800	2.52e-54	206
c385106_g1	Am05G008090.1	98.678	227	2	1	171	397	306	531	1.75e-113	401
c385107_g1	Am05G008090.1	98.678	227	2	1	155	381	306	531	1.7e-113	401
c385409_g1	Am04G029290.1	97.23	686	19	0	186	871	1481	796	0	1162
c385409_g1	Am04G029370.1	94.993	719	36	0	155	873	1512	794	0	1129
c385409_g1	Am04G029280.1	93.769	674	42	0	200	873	1467	794	0	1013
c385409_g1	Am04G029250.1	92.052	692	53	2	183	873	1484	794	0	972
c385409_g1	Am04G029260.1	91.57	688	58	0	186	873	1481	794	0	950
c385409_g1	Am03G028510.1	73.271	535	140	3	180	712	1331	798	1.9e-50	193
c385409_g1	Am03G028460.1	79.026	267	52	4	225	489	1475	1211	1.48e-46	180
c385409_g1	Am09G009400.1	74.216	287	58	15	278	556	1440	1162	2.55e-24	106
c385410_g1	Am04G029290.1	94.752	705	37	0	119	823	1500	796	0	1098
c385410_g1	Am04G029280.1	93.644	708	43	2	119	825	1500	794	0	1057
c385410_g1	Am04G029260.1	93.211	707	48	0	119	825	1500	794	0	1040
c385410_g1	Am04G029250.1	92.766	705	51	0	121	825	1498	794	0	1020
c385410_g1	Am04G029370.1	89.51	715	72	1	114	825	1508	794	0	902
c385411_g1	Am04G029250.1	100	87	0	0	997	1083	1500	1414	6.67e-41	161
c385411_g1	Am04G029260.1	92.941	85	6	0	999	1083	1498	1414	8.75e-30	124
c385412_g1	Am04G029280.1	100	88	0	0	245	332	1500	1413	5.52e-42	163
c385412_g1	Am04G029290.1	98.864	88	1	0	245	332	1500	1413	2.57e-40	158
c385412_g1	Am04G029260.1	97.727	88	2	0	245	332	1500	1413	1.19e-38	152
c385414_g1	Am04G029280.1	93.478	92	6	0	497	588	861	770	6.02e-34	137
c385414_g1	Am04G029250.1	92.391	92	7	0	497	588	861	770	2.8e-32	132
c385414_g1	Am04G029370.1	91.304	92	8	0	497	588	861	770	1.3e-30	126
c385414_g1	Am04G029260.1	92.857	84	6	0	497	580	861	778	1.69e-29	122
c385415_g1	Am04G029290.1	98.932	281	3	0	178	458	1076	796	3.99e-144	503
c385415_g1	Am04G029280.1	94.346	283	16	0	178	460	1076	794	1.48e-123	435
c385415_g1	Am04G029260.1	93.993	283	17	0	178	460	1076	794	6.87e-122	429
c385415_g1	Am04G029250.1	93.64	283	18	0	178	460	1076	794	3.2e-120	424
c385415_g1	Am04G029370.1	92.933	283	20	0	178	460	1076	794	6.92e-117	412
c385417_g1	Am04G029260.1	97.101	207	6	0	43	249	1500	1294	2.88e-98	350
c385417_g1	Am04G029290.1	95.169	207	10	0	43	249	1500	1294	1.35e-91	327
c385417_g1	Am04G029250.1	95.122	205	10	0	45	249	1498	1294	1.75e-90	324
c385417_g1	Am04G029280.1	93.72	207	13	0	43	249	1500	1294	1.36e-86	311
c385417_g1	Am04G029370.1	89.362	188	20	0	62	249	1481	1294	2.34e-64	237
c385419_g1	Am04G029280.1	99.65	1429	5	0	1	1429	1429	1	0	2612
c385419_g1	Am04G029260.1	90.909	1430	128	2	1	1429	1429	1	0	1919
c385419_g1	Am04G029250.1	90.846	1431	127	4	1	1429	1429	1	0	1914
c385419_g1	Am04G029290.1	90.433	1432	131	6	1	1429	1429	1	0	1881
c385419_g1	Am04G029370.1	89.79	1430	144	2	1	1429	1429	1	0	1831
c386182_g1	Am02G012030.1	100	259	0	0	1	259	1167	1425	3.68e-137	479
c390485_g1	Am01G038810.1	100	47	0	0	204	250	1446	1400	2.51e-19	87.9
c391102_g1	Am09G003640.1	99.206	126	1	0	1	126	775	900	2.5e-61	228
c391104_g1	Am09G003640.1	99.213	127	1	0	1	127	775	901	5.09e-62	230
c391566_g1	Am05G000170.1	99.676	1542	5	0	85	1626	1542	1	0	2820
c391566_g1	Am05G001460.1	98.59	1560	4	3	85	1626	1560	1	0	2743
c391566_g1	Am09G010920.1	79.122	1504	266	32	105	1591	1505	33	0	994
c394773_g1	Am03G028450.1	90.698	86	8	0	84	169	1652	1737	2.31e-27	115
c394780_g1	Am03G028450.1	92.308	65	5	0	349	413	1656	1720	9.18e-21	93.5
c394781_g1	Am03G028450.1	93.103	87	5	1	241	327	1652	1737	7.9e-31	126
c395213_g1	Am05G004640.1	93.258	89	6	0	182	270	1482	1394	1.25e-32	132
c395670_g1	Am05G033910.1	98.514	1077	16	0	1	1077	1077	1	0	1901
c395674_g1	Am05G033910.1	99.331	299	2	0	218	516	1443	1145	1.07e-155	542
c395675_g1	Am05G033910.1	97.5	120	3	0	1	120	1077	958	2.37e-54	206
c395676_g1	Am05G033910.1	97.5	120	3	0	1	120	1077	958	1.36e-54	206
c395677_g1	Am05G033910.1	97.5	120	3	0	1	120	1077	958	2.45e-54	206
c398707_g1	Am09G009400.1	100	50	0	0	564	613	939	890	1.38e-20	93.5
c398707_g1	Am07G015550.1	100	48	0	0	564	611	951	904	1.78e-19	89.8
c398710_g1	Am09G009400.1	100	50	0	0	174	223	939	890	4.76e-21	93.5
c398710_g1	Am07G015550.1	100	48	0	0	174	221	951	904	6.16e-20	89.8
c406701_g1	Am01G005060.1	100	109	0	0	115	223	361	469	1.3e-53	202
c406702_g1	Am01G005060.1	98.701	154	2	0	88	241	935	782	1.72e-75	274
c406702_g1	Am01G005060.1	98.947	95	1	0	2	96	859	953	2.33e-44	171
c406703_g1	Am01G005060.1	99.676	309	1	0	1290	1598	467	775	1.8e-162	566
c406703_g1	Am01G005060.1	99.474	190	1	0	1	190	280	469	2.55e-96	346
c408630_g1	Am09G010920.1	98.165	109	2	0	1	109	239	131	3.93e-50	191
c409167_g1	Am02G011490.1	97.849	93	2	0	52	144	1277	1369	3.48e-41	161
c411667_g1	Am03G036170.1	98.701	77	1	0	181	257	476	552	2.94e-34	137
c411668_g1	Am03G036170.1	99.346	153	1	0	188	340	1121	1273	1.92e-76	278
c411669_g1	Am03G036170.1	99.455	1469	8	0	1	1469	215	1683	0	2669
c411671_g1	Am03G036170.1	97.273	220	6	0	1	220	228	9	1.8e-105	374
c411672_g1	Am03G036170.1	93.805	226	2	1	1	226	1460	1673	3.38e-92	329
c411673_g1	Am03G036170.1	88.372	86	10	0	6	91	140	55	2.91e-24	104
c411675_g1	Am03G036170.1	99.567	231	1	0	1	231	239	9	5.66e-120	422
c411676_g1	Am03G036170.1	86.503	163	19	3	1	161	121	282	1.02e-45	176
c411677_g1	Am03G036170.1	99.622	1059	4	0	1	1059	215	1273	0	1934
c411679_g1	Am03G036170.1	86.709	158	19	2	1	157	121	277	1.48e-45	174
c411680_g1	Am03G036170.1	99.296	142	1	0	208	349	1121	1262	2.58e-70	257
c413115_g1	Am09G008050.1	99.494	989	5	0	1	989	476	1464	0	1799
c413115_g1	Am07G003670.1	84.474	979	142	9	3	976	418	1391	0	957
c413118_g1	Am07G003670.1	99.571	700	3	0	1	700	680	1379	0	1277
c413118_g1	Am09G008050.1	84.549	699	104	4	4	700	743	1439	0	689
c413119_g1	Am09G008050.1	98.777	327	4	0	76	402	1138	1464	5.98e-168	582
c413119_g1	Am09G008050.1	100	80	0	0	3	82	1204	1283	2.58e-37	148
c413121_g1	Am09G008050.1	98.789	413	4	1	58	470	1053	1464	0	734
c413122_g1	Am07G003670.1	88.518	749	77	4	575	1316	649	1395	0	898
c413122_g1	Am09G008050.1	82.038	746	115	17	579	1312	713	1451	4.67e-178	617
c413123_g1	Am07G003670.1	86.601	1112	139	5	1	1104	286	1395	0	1219
c413123_g1	Am09G008050.1	81.256	1115	185	21	1	1100	346	1451	0	880
c413125_g1	Am07G003670.1	90.031	321	32	0	917	1237	1075	1395	1.73e-117	416
c413125_g1	Am09G008050.1	85.404	322	37	9	917	1233	1135	1451	3.01e-90	326
c413125_g1	Am09G008050.1	79.37	349	59	11	579	918	713	1057	1.87e-62	233
c413126_g1	Am09G008050.1	95.238	63	3	0	115	177	1135	1197	1.01e-22	100
c413127_g1	Am07G003670.1	96.845	317	10	0	1	317	367	683	1.25e-152	531
c413128_g1	Am09G008050.1	95.238	63	3	0	97	159	1135	1197	3.86e-23	100
c413132_g1	Am09G008050.1	99.701	335	0	1	1	335	25	358	4.62e-177	612
c413133_g1	Am09G008050.1	88.889	90	10	0	192	281	1135	1224	5.37e-26	111
c422355_g1	Am01G018510.1	99.512	205	0	1	134	338	1306	1103	8.53e-105	372
c422355_g1	Am04G009340.1	86.957	207	22	4	134	338	1351	1148	1.95e-61	228
c423168_g1	Am06G025140.1	99.412	1530	9	0	177	1706	1	1530	0	2776
c423168_g1	Am08G001700.1	83.573	1528	243	5	177	1697	1	1527	0	1424
c424322_g1	Am02G011230.1	95.082	61	2	1	1	61	800	741	6.22e-21	95.3
c424324_g1	Am02G011230.1	95.082	61	2	1	1	61	800	741	6.31e-21	95.3
c426060_g1	Am06G021560.1	97.638	127	3	0	223	349	727	853	1.22e-58	219
c426060_g1	Am06G021560.1	100	86	0	0	1	86	648	733	7.48e-41	159
c426064_g1	Am07G008960.1	98.462	65	1	0	1635	1699	928	864	1.57e-26	115
c426064_g1	Am07G008960.1	98.039	51	1	0	1588	1638	864	914	9.52e-19	89.8
c426065_g1	Am07G008960.1	97.638	254	4	1	263	514	789	1042	1.66e-123	435
c426065_g1	Am07G008840.1	97.976	247	5	0	268	514	736	982	7.71e-122	429
c426065_g1	Am07G008980.1	91.87	246	20	0	268	513	757	1002	2.87e-96	344
c426065_g1	Am06G021530.1	90.688	247	23	0	268	514	736	982	8.05e-92	329
c426065_g1	Am06G021520.1	84.291	261	40	1	254	514	726	985	4.98e-69	254
c426065_g1	Am06G021540.1	74.459	231	57	2	285	514	786	1015	2.47e-22	99
c426069_g1	Am07G008960.1	99.296	142	1	0	1719	1860	1005	864	2.59e-69	257
c426069_g1	Am07G008960.1	98.592	142	2	0	1588	1729	864	1005	1.21e-67	252
c426069_g1	Am07G008840.1	95.775	142	6	0	1719	1860	945	804	5.65e-61	230
c426069_g1	Am07G008980.1	94.286	140	8	0	1720	1859	965	826	1.58e-56	215
c426069_g1	Am07G008980.1	93.571	140	9	0	1589	1728	826	965	7.36e-55	209
c426069_g1	Am06G021520.1	87.143	140	18	0	1720	1859	947	808	7.52e-40	159
c426069_g1	Am06G021540.1	76.744	129	28	2	1730	1857	967	840	3.62e-13	71.3
c426069_g1	Am06G021540.1	76.744	129	28	2	1591	1718	840	967	3.62e-13	71.3
c426072_g1	Am07G008840.1	98.261	115	2	0	147	261	738	852	8.99e-54	202
c426072_g1	Am07G008960.1	97.391	115	3	0	147	261	798	912	4.18e-52	196
c426072_g1	Am06G021530.1	91.818	110	9	0	147	256	738	847	2.55e-39	154
c426076_g1	Am07G008960.1	97.917	96	0	1	1	94	884	789	1.72e-42	165
c426076_g1	Am07G008960.1	100	71	0	0	302	372	797	727	1.74e-32	132
c426076_g1	Am07G008840.1	97.753	89	2	0	1	89	824	736	3.72e-39	154
c426076_g1	Am07G008840.1	95.775	71	3	0	302	372	737	667	1.76e-27	115
c426076_g1	Am06G021530.1	91.549	71	6	0	302	372	737	667	1.77e-22	99
c426076_g1	Am07G008980.1	90.141	71	7	0	302	372	758	688	8.23e-21	93.5
c427593_g1	Am03G024940.1	100	101	0	0	1	101	101	1	3.18e-49	187
c427749_g1	Am06G010440.1	99.383	1135	7	0	1	1135	1135	1	0	2058
c427749_g1	Am06G010450.1	83.349	1093	173	9	3	1092	1169	83	0	1002
c427750_g1	Am06G010440.1	99.388	327	2	0	55	381	1141	1467	2.65e-171	593
c427750_g1	Am06G010450.1	84.512	297	44	2	55	350	1177	1472	1.08e-80	292
c427751_g1	Am06G010440.1	99.167	120	1	0	260	379	1249	1368	4.77e-58	217
c427751_g1	Am06G010440.1	100	109	0	0	55	163	1141	1249	1.34e-53	202
c427751_g1	Am06G010450.1	90.291	103	10	0	55	157	1177	1279	1.37e-33	135
c429036_g1	Am03G025020.1	94.792	96	4	1	243	338	1566	1472	1.56e-37	148
c429041_g1	Am03G025020.1	94.792	96	4	1	231	326	1566	1472	1.51e-37	148
c429311_g1	Am04G006380.1	95.333	150	7	0	175	324	909	1058	9.36e-65	239
c429311_g1	Am04G006380.1	97.222	72	2	0	15	86	793	864	9.84e-30	122
c429312_g1	Am04G006380.1	92.683	82	6	0	500	581	909	990	2.15e-28	119
c429312_g1	Am04G006330.1	87.64	89	11	0	493	581	911	999	6.03e-24	104
c429313_g1	Am04G006380.1	96	150	6	0	61	210	909	1058	1.25e-66	244
c429314_g1	Am04G006330.1	99.103	1449	13	0	1	1449	82	1530	0	2604
c429314_g1	Am04G006380.1	84.578	1446	202	15	1	1440	82	1512	0	1415
c429315_g1	Am04G006380.1	87.542	1485	181	4	311	1793	1	1483	0	1714
c429315_g1	Am04G006330.1	87.325	1499	177	7	311	1798	1	1497	0	1703
c429315_g1	Am04G029380.1	78.261	184	40	0	1499	1682	1195	1378	6.81e-28	119
c429315_g1	Am04G029380.1	85.507	69	10	0	479	547	187	255	5.37e-14	73.1
c429315_g1	Am05G004820.1	78.146	151	29	4	479	627	181	329	4.13e-20	93.5
c429316_g1	Am04G006380.1	98.63	365	5	0	320	684	909	1273	0	647
c429316_g1	Am04G006380.1	97.561	41	1	0	190	230	824	864	7.24e-14	71.3
c429316_g1	Am04G006330.1	87.671	365	43	2	320	683	918	1281	4.82e-120	424
c429317_g1	Am04G006380.1	99.136	1273	11	0	58	1330	1	1273	0	2290
c429317_g1	Am04G006330.1	84.46	1287	179	15	58	1329	1	1281	0	1249
c429317_g1	Am05G004820.1	79.389	131	23	4	226	354	181	309	3.93e-19	89.8
c429317_g1	Am04G029380.1	79.231	130	25	2	226	354	187	315	3.93e-19	89.8
c429325_g1	Am05G025230.1	98.824	85	1	0	1	85	854	938	1.56e-38	152
c429325_g1	Am05G025240.1	90.909	66	6	0	13	78	572	637	1.24e-19	89.8
c430271_g1	Am02G021040.1	96.183	393	15	0	1	393	810	1202	0	643
c430271_g1	Am02G021050.1	85.309	388	57	0	6	393	842	1229	1.27e-113	401
c430272_g1	Am02G021040.1	88.837	215	12	5	167	369	1482	1268	3.54e-69	254
c430273_g1	Am02G021040.1	94.648	355	19	0	1587	1941	885	1239	6.7e-158	551
c430273_g1	Am02G021040.1	98.529	136	1	1	1971	2105	1236	1371	5.92e-64	239
c430274_g1	Am02G021040.1	94.648	355	19	0	1552	1906	885	1239	6.58e-158	551
c430274_g1	Am02G021040.1	98.529	136	1	1	1936	2070	1236	1371	5.82e-64	239
c430275_g1	Am02G021040.1	94.322	317	18	0	71	387	886	1202	3.37e-139	486
c430275_g1	Am02G021050.1	84.543	317	49	0	71	387	913	1229	1.68e-87	315
c430277_g1	Am02G021050.1	98.485	66	1	0	461	526	912	977	6.99e-28	117
c430277_g1	Am02G021040.1	95.455	66	3	0	461	526	885	950	1.51e-24	106
c430278_g1	Am02G021040.1	86.667	75	9	1	2	75	1297	1371	1.88e-17	82.4
c430278_g1	Am02G021040.1	86.667	75	9	1	317	390	1371	1297	1.88e-17	82.4
c434155_g1	Am07G008840.1	98.917	277	3	0	162	438	1	277	9.13e-142	496
c434155_g1	Am07G008960.1	93.993	283	17	0	156	438	55	337	9.4e-122	429
c434155_g1	Am07G008980.1	91.892	296	24	0	143	438	3	298	2.63e-117	414
c434156_g1	Am07G008960.1	98.667	225	3	0	1	225	113	337	3.17e-113	399
c434156_g1	Am07G008840.1	96	225	9	0	1	225	53	277	3.21e-103	366
c434156_g1	Am07G008980.1	94.248	226	11	2	1	225	74	298	1.5e-96	344
c434157_g1	Am07G008840.1	97.482	278	7	0	162	439	1	278	9.99e-136	475
c434157_g1	Am07G008960.1	95.423	284	13	0	156	439	55	338	4.68e-129	453
c434157_g1	Am07G008980.1	92.282	298	21	2	143	439	3	299	1.32e-119	422
c434158_g1	Am06G021530.1	100	259	0	0	69	327	1	259	4.72e-137	479
c434158_g1	Am07G008960.1	90.152	264	26	0	64	327	56	319	1.8e-96	344
c434159_g1	Am07G008840.1	98.921	278	3	0	289	566	1	278	4.43e-142	497
c434159_g1	Am07G008960.1	94.014	284	17	0	283	566	55	338	4.56e-122	431
c434159_g1	Am07G008980.1	91.919	297	24	0	270	566	3	299	1.28e-117	416
c434160_g1	Am07G008980.1	98.068	207	4	0	64	270	17	223	1.45e-101	361
c434160_g1	Am07G008960.1	95.146	206	9	1	64	269	56	260	1.91e-90	324
c434160_g1	Am07G008840.1	91.045	201	17	1	69	269	1	200	2.52e-74	270
c434160_g1	Am06G021530.1	88.06	201	23	1	69	269	1	200	2.56e-64	237
c440326_g1	Am09G008050.1	89.024	82	9	0	1	82	1216	1135	1.49e-23	102
c440904_g1	Am04G025780.1	100	37	0	0	1	37	273	309	1.76e-13	69.4
c441462_g1	Am01G008050.1	100	38	0	0	1	38	1494	1531	2.69e-14	71.3
c442637_g1	Am05G030870.1	99.788	943	2	0	1256	2198	943	1	0	1731
c442637_g1	Am05G030870.1	99.498	598	3	0	226	823	1539	942	0	1088
c442638_g1	Am05G030870.1	99.545	1539	7	0	226	1764	1539	1	0	2804
c443790_g1	Am04G028850.1	100	31	0	0	1	31	480	450	2.03e-10	58.4
c445179_g1	Am07G008980.1	96.907	97	2	1	215	311	834	929	1.84e-41	161
c445179_g1	Am07G008840.1	90.722	97	8	1	215	311	813	908	1.87e-31	128
c445179_g1	Am07G008960.1	90.722	97	8	1	215	311	873	968	1.87e-31	128
c446429_g1	Am05G024170.1	97.854	233	5	0	2	234	466	234	8.23e-114	403
c446430_g1	Am05G024170.1	99.185	368	3	0	204	571	534	167	0	664
c446431_g1	Am05G024170.1	97.906	191	4	0	39	229	1	191	9.54e-93	331
c446432_g1	Am05G024170.1	97.5	80	2	0	1	80	317	238	7.1e-34	137
c446433_g1	Am05G024170.1	97.854	233	5	0	2	234	466	234	9.25e-114	403
c447859_g1	Am01G005060.1	100	251	0	0	1	251	1292	1042	1.26e-132	464
c447859_g1	Am01G005060.1	100	69	0	0	245	313	936	1004	1.88e-31	128
c447860_g1	Am01G005060.1	99.065	107	1	0	3	109	1364	1470	9.75e-51	193
c447861_g1	Am01G005060.1	99.01	101	1	0	1	101	1268	1368	2.14e-47	182
c447862_g1	Am01G005060.1	99.585	241	1	0	20	260	1220	980	1.74e-125	440
c449091_g1	Am01G001810.1	100	341	0	0	139	479	1	341	0	630
c449092_g1	Am01G001810.1	100	740	0	0	535	1274	536	1275	0	1367
c449092_g1	Am01G001810.1	100	325	0	0	62	386	213	537	5.12e-173	601
c449820_g1	Am02G011380.1	96.825	63	2	0	10	72	1152	1090	5.7e-25	106
c449821_g1	Am02G011380.1	98.936	94	1	0	231	324	1064	971	2.08e-43	169
c449821_g1	Am02G011380.1	97.849	93	2	0	10	102	1152	1060	3.48e-41	161
c449821_g1	Am02G011380.1	100	48	0	0	527	574	972	925	1.67e-19	89.8
c449822_g1	Am02G011380.1	98.352	182	3	0	10	191	1152	971	4.13e-89	320
c449822_g1	Am02G011380.1	100	48	0	0	394	441	972	925	1.27e-19	89.8
c455134_g1	Am02G012120.1	99.606	254	1	0	601	854	1	254	4.29e-132	464
c455135_g1	Am02G012120.1	99.91	1116	1	0	81	1196	245	1360	0	2056
c455136_g1	Am02G012120.1	92.157	153	10	2	450	602	565	715	3.31e-57	215
c455137_g1	Am02G012120.1	99.862	1452	2	0	601	2052	1	1452	0	2671
c460817_g1	Am01G026270.1	100	40	0	0	802	841	979	1018	6.91e-15	75
c460829_g1	Am01G026270.1	100	40	0	0	809	848	979	1018	6.97e-15	75
c460991_g1	Am05G011010.1	98.367	245	0	1	143	383	816	1060	4.24e-121	427
c460991_g1	Am05G011010.1	99.541	218	1	0	559	776	1135	1352	3.33e-112	398
c460991_g1	Am05G011010.1	99.091	110	1	0	1	110	708	817	3.62e-52	198
c460991_g1	Am05G011010.1	100	77	0	0	432	508	1061	1137	1.72e-35	143
c460992_g1	Am05G010890.1	98.736	554	7	0	153	706	1	554	0	985
c460992_g1	Am05G010880.1	88.869	557	59	1	153	706	1	557	0	682
c460992_g1	Am05G011010.1	78.448	464	100	0	246	709	31	494	6.8e-84	303
c460993_g1	Am05G011010.1	98.657	819	6	3	68	884	1	816	0	1447
c460993_g1	Am05G011010.1	99.578	237	1	0	1258	1494	1145	1381	1.77e-122	433
c460993_g1	Am05G011010.1	95.714	210	3	3	874	1077	851	1060	1.85e-92	333
c460993_g1	Am05G011010.1	100	77	0	0	1117	1193	1061	1137	3.35e-35	143
c461031_g1	Am09G003640.1	99.432	176	1	0	330	505	1503	1328	4.76e-89	320
c461356_g1	Am04G002100.1	99.324	148	1	0	1	148	572	425	3.89e-73	268
c461356_g1	Am04G002100.1	100	80	0	0	1025	1104	430	351	5.29e-37	148
c463426_g1	Am03G011860.1	94.07	371	1	1	719	1089	542	891	5.7e-156	544
c463426_g1	Am03G011860.1	99.653	288	0	1	1	287	261	548	2.06e-150	525
c463426_g1	Am03G011890.1	87.805	369	41	4	719	1085	545	911	1.66e-121	429
c463426_g1	Am03G011890.1	90.972	288	25	1	1	287	264	551	1.02e-108	387
c463427_g1	Am03G011860.1	99.649	285	1	0	1	285	285	1	2.57e-149	521
c463427_g1	Am03G011890.1	91.319	288	22	1	1	285	288	1	7.58e-110	390
c463428_g1	Am03G011860.1	96.626	652	1	1	1	652	261	891	0	1062
c463428_g1	Am03G011890.1	89.231	650	66	4	1	648	264	911	0	809
c463429_g1	Am03G011860.1	99.649	285	1	0	1	285	285	1	3.46e-149	521
c463429_g1	Am03G011890.1	91.319	288	22	1	1	285	288	1	1.02e-109	390
c463430_g1	Am03G011890.1	98.824	85	0	1	1	84	467	551	6.18e-38	150
c463431_g1	Am03G011860.1	100	283	0	0	1	283	261	543	2.66e-150	523
c463431_g1	Am03G011860.1	100	97	0	0	305	401	795	891	6.64e-47	180
c463431_g1	Am03G011890.1	91.166	283	25	0	1	283	264	546	1.31e-108	385
c463431_g1	Am03G011890.1	86.087	115	14	2	284	397	798	911	1.14e-29	122
c463432_g1	Am03G011890.1	100	162	0	0	381	542	545	706	6.67e-83	300
c463433_g1	Am03G011860.1	100	97	0	0	585	681	795	891	1.15e-46	180
c463433_g1	Am03G011860.1	100	58	0	0	1	58	261	318	5.49e-25	108
c463433_g1	Am03G011890.1	86.087	115	14	2	564	677	798	911	1.96e-29	122
c463435_g1	Am03G011860.1	96.939	196	6	0	42	237	286	91	3.56e-92	329
c463435_g1	Am03G011860.1	100	48	0	0	1	48	261	308	6.58e-20	89.8
c463435_g1	Am03G011890.1	90.955	199	15	1	42	237	289	91	1.02e-72	265
c463436_g1	Am03G011860.1	99.543	219	1	0	1	219	285	67	3.4e-113	399
c463436_g1	Am03G011890.1	91.441	222	16	1	1	219	288	67	9.86e-84	302
c463437_g1	Am03G011890.1	100	162	0	0	360	521	545	706	6.4e-83	300
c463438_g1	Am03G011890.1	100	50	0	0	1	50	748	797	1.38e-20	93.5
c463439_g1	Am03G011860.1	100	228	0	0	43	270	316	543	8.92e-120	422
c463439_g1	Am03G011890.1	89.912	228	23	0	43	270	319	546	2.03e-81	294
c463719_g1	Am02G011490.1	98.802	167	2	0	425	591	1	167	2.63e-82	298
c463719_g1	Am07G008890.1	90.345	145	14	0	447	591	23	167	4.59e-50	191
c463719_g1	Am02G011380.1	85.03	167	25	0	425	591	1	167	5.98e-44	171
c463739_g1	Am04G005360.1	99.18	122	0	1	732	853	900	1020	3.06e-58	219
c463739_g1	Am01G003450.1	86.923	130	15	2	721	849	924	1052	5.27e-36	145
c465113_g1	Am05G035210.1	99.081	762	6	1	239	999	418	1179	0	1367
c465113_g1	Am05G035210.1	99.068	322	3	0	1089	1410	1188	1509	2.27e-166	579
c465113_g1	Am01G008050.1	72.237	1131	274	26	239	1350	409	1518	2.54e-86	313
c465114_g1	Am05G035210.1	99.043	627	5	1	239	864	418	1044	0	1123
c465114_g1	Am01G008050.1	75.882	340	72	9	239	573	409	743	5.39e-42	165
c465115_g1	Am05G035210.1	99.814	537	1	0	738	1274	1	537	0	987
c465115_g1	Am01G008050.1	80.244	410	74	7	830	1235	84	490	4.44e-83	302
c465116_g1	Am05G035210.1	99.103	669	5	1	231	898	418	1086	0	1201
c465116_g1	Am05G035210.1	98.077	52	0	1	926	976	1280	1331	2.87e-19	89.8
c465116_g1	Am01G008050.1	75.588	340	73	9	231	565	409	743	2.16e-40	159
c465117_g1	Am03G026750.1	99.554	1569	7	0	214	1782	4	1572	0	2859
c465117_g1	Am01G008050.1	81.579	190	33	2	505	693	271	459	6.09e-39	156
c465118_g1	Am05G035210.1	99.072	754	6	1	78	830	426	1179	0	1352
c465118_g1	Am05G035210.1	98.762	323	3	1	920	1242	1188	1509	8.67e-165	573
c465118_g1	Am01G008050.1	72.114	1126	274	26	75	1181	414	1518	1.26e-83	303
c466720_g1	Am05G025890.1	89.617	183	19	0	12	194	1284	1102	3.15e-63	233
c470492_g1	Am01G005900.1	100	135	0	0	1	135	1060	926	2.61e-68	250
c470492_g1	Am01G005900.1	100	49	0	0	125	173	897	945	1.67e-20	91.6
c470492_g1	Am01G005900.1	95.556	45	2	0	162	206	970	926	6.05e-15	73.1
c470495_g1	Am01G005900.1	97.222	36	0	1	1	36	1036	1070	5.51e-11	60.2
c470496_g1	Am01G005900.1	99.138	116	1	0	47	162	1060	945	4.25e-56	209
c470496_g1	Am01G005900.1	100	52	0	0	1	52	1036	1087	3.45e-22	97.1
c470496_g1	Am01G005900.1	91.525	59	4	1	142	200	1091	1148	3.47e-17	80.5
c470824_g1	Am05G004840.1	98.616	1228	14	1	1	1228	1445	221	0	2170
c470824_g1	Am05G004840.1	97.619	126	3	0	1427	1552	230	105	2.02e-57	217
c470824_g1	Am05G004610.1	89.409	1218	129	0	1	1218	1448	231	0	1535
c470824_g1	Am05G004610.1	88.889	117	13	0	1436	1552	221	105	9.68e-36	145
c470824_g1	Am05G004640.1	88.889	1233	128	5	1	1225	1454	223	0	1509
c470824_g1	Am01G002720.1	88.762	1228	133	4	1	1225	1448	223	0	1498
c470824_g1	Am01G002720.1	88.889	126	14	0	1427	1552	230	105	4.47e-39	156
c470824_g1	Am02G011380.1	75.084	1188	268	24	48	1225	1395	226	2.29e-151	529
c470825_g1	Am01G002720.1	94.174	1150	63	3	231	1378	1148	1	0	1749
c470825_g1	Am05G004840.1	93.386	1149	73	2	230	1378	1146	1	0	1698
c470825_g1	Am05G004840.1	98.23	113	1	1	31	142	1256	1144	2.37e-51	196
c470825_g1	Am05G004640.1	88.261	1150	133	2	230	1378	1149	1	0	1375
c470825_g1	Am05G004640.1	91.15	113	9	1	31	142	1259	1147	5.19e-38	152
c470825_g1	Am05G004610.1	88.251	1149	135	0	230	1378	1149	1	0	1375
c470825_g1	Am05G004610.1	94.545	110	6	0	33	142	1256	1147	1.43e-43	171
c470825_g1	Am01G002730.1	79.541	1090	204	15	232	1314	1147	70	0	760
c470826_g1	Am01G002720.1	98.081	469	9	0	337	805	979	511	0	817
c470826_g1	Am05G004640.1	91.045	469	42	0	337	805	979	511	0	634
c470826_g1	Am05G004610.1	89.765	469	48	0	337	805	979	511	2.45e-173	601
c470826_g1	Am05G004840.1	88.273	469	55	0	337	805	976	508	1.16e-161	562
c470827_g1	Am05G004840.1	100	122	0	0	109	230	1373	1252	8.56e-61	226
c470828_g1	Am05G004840.1	99.422	519	3	0	230	748	1146	628	0	942
c470828_g1	Am05G004840.1	98.23	113	1	1	31	142	1256	1144	1.4e-51	196
c470828_g1	Am05G004610.1	90.559	519	49	0	230	748	1149	631	0	688
c470828_g1	Am05G004610.1	94.545	110	6	0	33	142	1256	1147	8.47e-44	171
c470828_g1	Am05G004640.1	90.173	519	51	0	230	748	1149	631	0	676
c470828_g1	Am05G004640.1	91.15	113	9	1	31	142	1259	1147	3.07e-38	152
c470828_g1	Am01G002720.1	88.803	518	58	0	231	748	1148	631	0	636
c470829_g1	Am05G004610.1	100	172	0	0	96	267	979	808	8.77e-89	318
c470829_g1	Am05G004640.1	91.279	172	15	0	96	267	979	808	9.08e-64	235
c470829_g1	Am05G004840.1	90.698	172	16	0	96	267	976	805	4.23e-62	230
c470829_g1	Am01G002720.1	90.116	172	17	0	96	267	979	808	1.97e-60	224
c470830_g1	Am01G002720.1	97.03	202	6	0	76	277	712	511	1.95e-95	340
c470830_g1	Am05G004640.1	91.089	202	18	0	76	277	712	511	2e-75	274
c470831_g1	Am05G004610.1	98.824	680	8	0	3	682	727	48	0	1212
c470831_g1	Am05G004640.1	89.019	683	73	2	1	682	729	48	0	845
c470831_g1	Am05G004840.1	87.387	666	80	4	5	669	722	60	0	761
c470831_g1	Am01G002720.1	86.996	669	87	0	1	669	729	61	0	754
c470832_g1	Am05G004640.1	98.773	163	2	0	1	163	1140	978	2.12e-80	291
c470832_g1	Am05G004640.1	99.275	138	0	1	158	294	847	710	1.29e-67	248
c470832_g1	Am05G004840.1	93.827	162	10	0	2	163	1136	975	1.67e-66	244
c470832_g1	Am05G004610.1	92.025	163	13	0	1	163	1140	978	4.68e-62	230
c470832_g1	Am05G004610.1	91.729	133	11	0	162	294	842	710	1.03e-48	185
c470832_g1	Am01G002720.1	91.411	163	14	0	1	163	1140	978	2.18e-60	224
c470833_g1	Am05G004840.1	98.433	383	6	0	1	383	1445	1063	0	675
c470833_g1	Am05G004610.1	90.078	383	38	0	1	383	1448	1066	1.88e-142	497
c470833_g1	Am05G004640.1	89.203	389	36	1	1	383	1454	1066	1.89e-137	481
c470833_g1	Am02G011380.1	76.488	336	79	0	48	383	1395	1060	5.97e-48	183
c470834_g1	Am05G004840.1	98.23	113	1	1	31	142	1256	1144	6.49e-52	196
c470834_g1	Am05G004840.1	98.81	84	1	0	230	313	1146	1063	5.12e-38	150
c470834_g1	Am05G004610.1	94.545	110	6	0	33	142	1256	1147	3.93e-44	171
c470834_g1	Am05G004610.1	86.905	84	11	0	230	313	1149	1066	2.44e-21	95.3
c470834_g1	Am05G004640.1	91.15	113	9	1	31	142	1259	1147	1.42e-38	152
c470835_g1	Am05G004640.1	99.796	979	2	0	256	1234	979	1	0	1797
c470835_g1	Am05G004640.1	98.773	163	2	0	1	163	1140	978	1.09e-79	291
c470835_g1	Am05G004610.1	89.796	980	98	2	256	1234	979	1	0	1254
c470835_g1	Am05G004610.1	92.025	163	13	0	1	163	1140	978	2.41e-61	230
c470835_g1	Am01G002720.1	88.151	979	116	0	256	1234	979	1	0	1166
c470835_g1	Am01G002720.1	91.411	163	14	0	1	163	1140	978	1.12e-59	224
c470835_g1	Am05G004840.1	87.743	979	117	1	256	1234	976	1	0	1140
c470835_g1	Am05G004840.1	93.827	162	10	0	2	163	1136	975	8.59e-66	244
c470836_g1	Am05G004840.1	98.601	929	10	1	230	1158	1146	221	0	1640
c470836_g1	Am05G004840.1	97.619	126	3	0	1357	1482	230	105	1.93e-57	217
c470836_g1	Am05G004840.1	98.23	113	1	1	31	142	1256	1144	2.51e-51	196
c470836_g1	Am05G004610.1	88.792	919	103	0	230	1148	1149	231	0	1127
c470836_g1	Am05G004610.1	94.545	110	6	0	33	142	1256	1147	1.52e-43	171
c470836_g1	Am05G004610.1	88.889	117	13	0	1366	1482	221	105	9.23e-36	145
c470836_g1	Am05G004640.1	88.578	928	103	3	230	1155	1149	223	0	1123
c470836_g1	Am05G004640.1	91.15	113	9	1	31	142	1259	1147	5.52e-38	152
c470836_g1	Am01G002720.1	88.147	928	105	4	231	1155	1148	223	0	1099
c470836_g1	Am01G002720.1	88.889	126	14	0	1357	1482	230	105	4.27e-39	156
c470837_g1	Am05G004640.1	96.974	1454	38	2	1	1448	1454	1	0	2436
c470837_g1	Am05G004840.1	91.367	1448	122	3	1	1448	1445	1	0	1978
c470837_g1	Am05G004610.1	90.062	1449	142	2	1	1448	1448	1	0	1877
c470837_g1	Am01G002720.1	89.019	1448	159	0	1	1448	1448	1	0	1794
c470837_g1	Am02G011380.1	75.316	1345	309	16	48	1385	1395	67	1.09e-179	623
c470838_g1	Am05G004840.1	94.475	1448	77	2	1	1448	1445	1	0	2228
c470838_g1	Am01G002720.1	93.448	1450	91	3	1	1448	1448	1	0	2148
c470838_g1	Am05G004610.1	88.881	1448	161	0	1	1448	1448	1	0	1783
c470838_g1	Am05G004640.1	88.591	1455	158	4	1	1448	1454	1	0	1760
c470838_g1	Am01G002730.1	79.338	1389	266	17	4	1384	1445	70	0	955
c470838_g1	Am02G011380.1	76.484	1348	288	24	48	1385	1395	67	0	706
c470839_g1	Am05G004640.1	98.782	1149	14	0	230	1378	1149	1	0	2045
c470839_g1	Am05G004640.1	91.15	113	9	1	31	142	1259	1147	5.9e-38	152
c470839_g1	Am05G004610.1	89.652	1150	117	2	230	1378	1149	1	0	1463
c470839_g1	Am05G004610.1	94.545	110	6	0	33	142	1256	1147	1.63e-43	171
c470839_g1	Am05G004840.1	89.469	1149	118	3	230	1378	1146	1	0	1448
c470839_g1	Am05G004840.1	98.23	113	1	1	31	142	1256	1144	2.69e-51	196
c470839_g1	Am01G002720.1	88.502	1148	132	0	231	1378	1148	1	0	1389
c470840_g1	Am05G004610.1	99.512	205	1	0	2	206	1012	808	1.39e-105	374
c470840_g1	Am05G004640.1	92.718	206	15	0	1	206	1013	808	8.62e-83	298
c470840_g1	Am05G004840.1	92.233	206	16	0	1	206	1010	805	4.01e-81	292
c470840_g1	Am01G002720.1	90.777	206	19	0	1	206	1013	808	4.04e-76	276
c470841_g1	Am05G004840.1	96.053	76	3	0	170	245	230	155	1.87e-30	124
c470841_g1	Am01G002720.1	90.789	76	7	0	170	245	230	155	8.76e-24	102
c470842_g1	Am05G004610.1	100	63	0	0	1	63	1390	1452	4.4e-28	117
c473532_g1	Am03G016320.1	86.705	1211	143	9	1	1208	2705	1510	0	1328
c473532_g1	Am03G016320.1	99.133	692	6	0	519	1210	939	248	0	1245
c473532_g1	Am03G016320.1	100	347	0	0	104	450	1285	939	0	641
c473536_g1	Am03G016320.1	99.263	543	1	1	1	543	1824	1285	0	977
c473536_g1	Am03G016320.1	88.142	565	63	3	2	564	563	1	0	669
c477947_g1	Am02G017360.1	99.934	1518	1	0	86	1603	1	1518	0	2798
c478339_g1	Am01G002860.1	100	48	0	0	375	422	849	802	1.21e-19	89.8
c478525_g1	Am01G029840.1	98.361	183	3	0	505	687	1590	1408	1.82e-89	322
c481637_g1	Am09G014390.1	82.008	239	37	4	39	277	614	382	1.27e-52	198
c481639_g1	Am09G014390.1	91.304	69	6	0	220	288	450	382	1.79e-21	95.3
c483915_g1	Am03G022250.1	97.521	121	3	0	800	920	1073	1193	8.13e-55	207
c483915_g1	Am03G022250.1	100	101	0	0	911	1011	1283	1183	1.06e-48	187
c483915_g1	Am03G022250.1	100	91	0	0	436	526	911	1001	3.83e-43	169
c483915_g1	Am03G022250.1	98.765	81	1	0	636	716	1000	1080	6.46e-36	145
c483915_g1	Am04G024920.1	86.17	94	7	4	436	523	902	995	1.84e-21	97.1
c483916_g1	Am03G022250.1	100	49	0	0	436	484	911	959	4.62e-20	91.6
c483917_g1	Am03G022250.1	99.115	113	1	0	319	431	1073	1185	5.17e-54	204
c483917_g1	Am03G022250.1	98.765	81	1	0	155	235	1000	1080	3.18e-36	145
c483917_g1	Am03G022250.1	100	65	0	0	1	65	937	1001	5.36e-29	121
c483917_g1	Am04G024920.1	88.71	62	7	0	1	62	934	995	1.18e-15	76.8
c483918_g1	Am04G024920.1	99.467	1313	4	1	151	1460	1	1313	0	2383
c483918_g1	Am04G024920.1	100	118	0	0	1623	1740	1311	1428	6.82e-58	219
c483918_g1	Am03G022250.1	83.847	1201	179	10	254	1451	122	1310	0	1129
c483919_g1	Am03G022250.1	99.462	186	1	0	636	821	1000	1185	2.41e-94	339
c483919_g1	Am03G022250.1	100	91	0	0	436	526	911	1001	3.35e-43	169
c483919_g1	Am04G024920.1	86.17	94	7	4	436	523	902	995	1.6e-21	97.1
c483920_g1	Am03G022250.1	100	48	0	0	436	483	911	958	1.88e-19	89.8
c483921_g1	Am03G022250.1	100	117	0	0	1	117	964	1080	5.1e-58	217
c483921_g1	Am03G022250.1	99.115	113	1	0	201	313	1073	1185	3.97e-54	204
c483921_g1	Am04G024920.1	91.453	117	10	0	1	117	961	1077	2.42e-41	161
c483923_g1	Am03G022250.1	97.81	137	3	0	213	349	1319	1183	3.68e-64	237
c483923_g1	Am03G022250.1	100	112	0	0	10	121	1428	1317	2.89e-55	207
c483924_g1	Am03G022250.1	99.115	113	1	0	800	912	1073	1185	1.01e-53	204
c483924_g1	Am03G022250.1	100	91	0	0	436	526	911	1001	3.69e-43	169
c483924_g1	Am03G022250.1	98.765	81	1	0	636	716	1000	1080	6.22e-36	145
c483924_g1	Am04G024920.1	86.17	94	7	4	436	523	902	995	1.77e-21	97.1
c483925_g1	Am04G024920.1	98.592	142	2	0	1	142	1252	1393	1.3e-68	252
c483925_g1	Am04G024920.1	99.029	103	1	0	137	239	1326	1428	1.34e-48	185
c483926_g1	Am04G024920.1	99.51	1428	4	1	151	1575	1	1428	0	2595
c483926_g1	Am03G022250.1	84	1300	193	10	254	1550	122	1409	0	1234
c484970_g1	Am07G001700.1	100	176	0	0	1	176	176	1	2.82e-90	326
c484970_g1	Am07G001720.1	90.909	176	10	2	1	176	170	1	6.33e-62	231
c484971_g1	Am07G001700.1	95.161	124	0	1	46	163	124	1	6.92e-50	191
c484971_g1	Am07G001720.1	93.22	118	8	0	46	163	118	1	6.96e-45	174
c484977_g1	Am07G001700.1	100	176	0	0	1	176	176	1	2.75e-90	326
c484977_g1	Am07G001720.1	90.909	176	10	2	1	176	170	1	6.16e-62	231
c484978_g1	Am07G001700.1	95.161	124	0	1	46	163	124	1	7.2e-50	191
c484978_g1	Am07G001720.1	93.22	118	8	0	46	163	118	1	7.25e-45	174
c487854_g1	Am04G029250.1	99.502	201	1	0	1	201	1088	888	3.74e-103	366
c487854_g1	Am04G029290.1	92.04	201	16	0	1	201	1088	888	3.88e-78	283
c487854_g1	Am04G029260.1	92.04	201	16	0	1	201	1088	888	3.88e-78	283
c487854_g1	Am04G029280.1	92.04	201	16	0	1	201	1088	888	3.88e-78	283
c487854_g1	Am04G029370.1	89.899	198	20	0	4	201	1085	888	8.46e-70	255
c487855_g1	Am04G029370.1	97.455	275	7	0	1	275	1173	899	2.38e-134	470
c487855_g1	Am04G029290.1	94.161	274	16	0	4	277	1170	897	8.74e-119	418
c487855_g1	Am04G029250.1	89.051	274	30	0	2	275	1172	899	1.95e-95	340
c487855_g1	Am04G029260.1	88.727	275	31	0	1	275	1173	899	2.52e-94	337
c487855_g1	Am04G029280.1	88.645	273	30	1	4	275	1171	899	1.17e-92	331
c487856_g1	Am04G029250.1	100	130	0	0	297	426	889	760	3.2e-65	241
c487856_g1	Am04G029260.1	96.183	131	3	2	297	426	889	760	6.97e-57	213
c487856_g1	Am04G029280.1	95.385	130	6	0	297	426	889	760	3.24e-55	207
c487856_g1	Am04G029370.1	90.769	130	12	0	297	426	889	760	3.29e-45	174
c487856_g1	Am04G029290.1	90.551	127	10	2	297	422	889	764	5.51e-43	167
c487857_g1	Am04G029250.1	99.502	201	1	0	1	201	1088	888	5.35e-103	366
c487857_g1	Am04G029290.1	92.04	201	16	0	1	201	1088	888	5.55e-78	283
c487857_g1	Am04G029260.1	92.04	201	16	0	1	201	1088	888	5.55e-78	283
c487857_g1	Am04G029280.1	92.04	201	16	0	1	201	1088	888	5.55e-78	283
c487857_g1	Am04G029370.1	89.899	198	20	0	4	201	1085	888	1.21e-69	255
c488298_g1	Am06G021560.1	99.115	339	3	0	1	339	606	268	3.22e-176	610
c488298_g1	Am06G021560.1	98.148	162	3	0	480	641	269	108	7.98e-78	283
c488299_g1	Am06G021560.1	99.115	339	3	0	1	339	606	268	4.89e-176	610
c488300_g1	Am06G021560.1	98.605	215	3	0	1	215	606	392	1.58e-107	381
c488300_g1	Am06G021560.1	98.148	162	3	0	214	375	269	108	4.59e-78	283
c488302_g1	Am06G021560.1	99.115	339	3	0	1	339	606	268	4.92e-176	610
c488303_g1	Am06G021560.1	99.115	339	3	0	1	339	606	268	5.07e-176	610
c488304_g1	Am07G008960.1	100	161	0	0	1	161	552	392	1.19e-82	298
c488304_g1	Am07G008840.1	98.137	161	3	0	1	161	492	332	1.2e-77	281
c488304_g1	Am06G021530.1	96.273	161	6	0	1	161	492	332	1.21e-72	265
c488305_g1	Am07G008840.1	100	216	0	0	1	216	492	277	6.06e-113	399
c488305_g1	Am07G008960.1	98.182	220	3	1	1	219	552	333	6.1e-108	383
c488305_g1	Am06G021530.1	95.37	216	10	0	1	216	492	277	2.88e-96	344
c488305_g1	Am07G008980.1	90.455	220	20	1	1	219	513	294	1.37e-79	289
c488306_g1	Am07G008960.1	98.611	72	1	0	176	247	337	266	1.46e-31	128
c488306_g1	Am07G008840.1	94.444	72	4	0	176	247	277	206	1.47e-26	111
c488307_g1	Am07G008840.1	98.765	162	2	0	95	256	496	335	1.05e-79	289
c488307_g1	Am07G008840.1	100	148	0	0	250	397	541	394	2.93e-75	274
c488307_g1	Am07G008960.1	98.148	162	3	0	95	256	556	395	4.87e-78	283
c488307_g1	Am07G008960.1	100	148	0	0	250	397	601	454	2.93e-75	274
c488307_g1	Am06G021530.1	94.444	162	9	0	95	256	496	335	4.94e-68	250
c488307_g1	Am06G021530.1	95.27	148	7	0	250	397	541	394	1.38e-63	235
c488308_g1	Am07G008840.1	98.601	143	2	0	131	273	416	274	4.64e-69	254
c488308_g1	Am07G008960.1	97.917	144	3	0	131	274	476	333	6e-68	250
c488308_g1	Am06G021530.1	97.163	141	4	0	130	270	417	277	1.3e-64	239
c488308_g1	Am07G008980.1	92.254	142	11	0	133	274	435	294	1.7e-53	202
c488309_g1	Am07G008840.1	98.649	74	0	1	1	73	346	273	5.92e-32	130
c488309_g1	Am07G008960.1	100	70	0	0	1	70	406	337	5.92e-32	130
c488309_g1	Am06G021530.1	98.571	70	1	0	1	70	346	277	2.75e-30	124
c488309_g1	Am07G008980.1	95.714	70	3	0	1	70	367	298	5.96e-27	113
c488310_g1	Am07G008840.1	98.649	74	0	1	1	73	346	273	7.26e-32	130
c488310_g1	Am07G008960.1	100	70	0	0	1	70	406	337	7.26e-32	130
c488310_g1	Am06G021530.1	98.571	70	1	0	1	70	346	277	3.38e-30	124
c488310_g1	Am07G008980.1	95.714	70	3	0	1	70	367	298	7.31e-27	113
c488311_g1	Am07G008960.1	98.63	73	1	0	642	714	338	266	1.23e-31	130
c488311_g1	Am07G008840.1	94.521	73	4	0	642	714	278	206	1.24e-26	113
c488312_g1	Am07G008840.1	98.611	144	1	1	131	273	416	273	1.05e-68	254
c488312_g1	Am07G008840.1	94.521	73	4	0	990	1062	278	206	1.86e-26	113
c488312_g1	Am07G008960.1	98.571	140	2	0	131	270	476	337	4.88e-67	248
c488312_g1	Am07G008960.1	98.63	73	1	0	990	1062	338	266	1.84e-31	130
c488312_g1	Am06G021530.1	97.163	141	4	0	130	270	417	277	2.93e-64	239
c488312_g1	Am07G008980.1	92.754	138	10	0	133	270	435	298	1.38e-52	200
c489509_g1	Am01G000820.1	99.248	133	0	1	671	803	912	781	2.21e-64	239
c489509_g1	Am01G000840.1	92.126	127	10	0	677	803	877	751	1.36e-46	180
c489511_g1	Am01G000820.1	99.248	133	0	1	693	825	912	781	2.27e-64	239
c489511_g1	Am01G000840.1	92.126	127	10	0	699	825	877	751	1.4e-46	180
c489513_g1	Am01G000820.1	99.248	133	0	1	642	774	912	781	2.13e-64	239
c489513_g1	Am01G000840.1	92.126	127	10	0	648	774	877	751	1.31e-46	180
c489680_g1	Am02G004520.1	99.579	712	3	0	1	712	662	1373	0	1299
c489680_g1	Am02G004520.1	100	39	0	0	706	744	1418	1380	2.19e-14	73.1
c489680_g1	Am03G006840.1	86.544	706	92	3	3	707	643	1346	0	774
c489681_g1	Am02G004520.1	99.558	226	1	0	189	414	1605	1380	6.22e-117	412
c489682_g1	Am02G004520.1	99.423	520	3	0	1	520	662	1181	0	944
c489682_g1	Am02G004520.1	100	228	0	0	1003	1230	1177	1404	3.15e-119	422
c489682_g1	Am03G006840.1	85.164	519	75	2	3	520	643	1160	5.02e-152	531
c489823_g1	Am01G025330.1	100	32	0	0	1	32	32	1	1.09e-10	60.2
c490082_g1	Am05G024170.1	90.909	99	7	1	4	102	828	924	6.1e-32	132
c490090_g1	Am05G024170.1	90.909	99	7	1	4	102	828	924	5.98e-32	132
c490093_g1	Am05G024170.1	90.909	99	7	1	4	102	828	924	4.34e-32	132
c490096_g1	Am05G024170.1	90.909	99	7	1	4	102	828	924	4.91e-32	132
c490099_g1	Am05G024170.1	90.909	99	7	1	4	102	828	924	3.88e-32	132
c490165_g1	Am01G026300.1	98.83	171	2	0	1	171	984	1154	5.68e-85	305
c490165_g1	Am01G026300.1	96.97	66	1	1	161	225	1197	1132	4.78e-26	110
c490428_g1	Am03G031510.1	99.87	1533	2	0	150	1682	1	1533	0	2820
c490429_g1	Am03G031510.1	100	906	0	0	150	1055	1	906	0	1674
c490430_g1	Am03G031510.1	99.682	628	2	0	175	802	906	1533	0	1149
c490996_g1	Am07G008980.1	100	190	0	0	1	190	110	299	2.13e-98	351
c490996_g1	Am07G008960.1	92.67	191	12	2	1	190	149	338	4.74e-75	274
c490996_g1	Am07G008840.1	90.526	190	18	0	1	190	89	278	2.22e-68	252
c490997_g1	Am07G008980.1	100	112	0	0	1087	1198	298	409	9.36e-55	207
c490997_g1	Am07G008960.1	94.643	112	6	0	1087	1198	337	448	9.49e-45	174
c490997_g1	Am06G021530.1	94.643	112	6	0	1087	1198	277	388	9.49e-45	174
c490997_g1	Am07G008840.1	91.379	116	9	1	1084	1198	273	388	9.56e-40	158
c490998_g1	Am07G008980.1	100	190	0	0	1	190	110	299	1.89e-98	351
c490998_g1	Am07G008960.1	92.67	191	12	2	1	190	149	338	4.2e-75	274
c490998_g1	Am07G008840.1	90.526	190	18	0	1	190	89	278	1.97e-68	252
c490999_g1	Am07G008980.1	100	190	0	0	1	190	110	299	3.26e-98	351
c490999_g1	Am07G008960.1	92.67	191	12	2	1	190	149	338	7.26e-75	274
c490999_g1	Am07G008840.1	90.526	190	18	0	1	190	89	278	3.4e-68	252
c491002_g1	Am07G008980.1	100	127	0	0	223	349	298	424	1.21e-63	235
c491002_g1	Am07G008960.1	95.276	127	6	0	223	349	337	463	1.22e-53	202
c491002_g1	Am06G021530.1	95.276	127	6	0	223	349	277	403	1.22e-53	202
c491002_g1	Am07G008840.1	92.366	131	9	1	220	349	273	403	1.23e-48	185
c491004_g1	Am07G008980.1	99.107	112	1	0	819	930	298	409	3.37e-53	202
c491004_g1	Am07G008960.1	93.75	112	7	0	819	930	337	448	3.42e-43	169
c491004_g1	Am06G021530.1	93.75	112	7	0	819	930	277	388	3.42e-43	169
c491004_g1	Am07G008840.1	90.517	116	10	1	816	930	273	388	3.44e-38	152
c491005_g1	Am07G008980.1	100	190	0	0	1	190	110	299	2.32e-98	351
c491005_g1	Am07G008960.1	92.67	191	12	2	1	190	149	338	5.18e-75	274
c491005_g1	Am07G008840.1	90.526	190	18	0	1	190	89	278	2.43e-68	252
c491006_g1	Am07G008980.1	100	190	0	0	1	190	110	299	1.41e-98	351
c491006_g1	Am07G008960.1	92.67	191	12	2	1	190	149	338	3.14e-75	274
c491006_g1	Am07G008840.1	90.526	190	18	0	1	190	89	278	1.47e-68	252
c491009_g1	Am07G008980.1	100	190	0	0	1	190	110	299	3.45e-98	351
c491009_g1	Am07G008960.1	92.67	191	12	2	1	190	149	338	7.68e-75	274
c491009_g1	Am07G008840.1	90.526	190	18	0	1	190	89	278	3.6e-68	252
c491010_g1	Am07G008980.1	100	190	0	0	1	190	110	299	7.74e-99	351
c491010_g1	Am07G008960.1	92.67	191	12	2	1	190	149	338	1.72e-75	274
c491010_g1	Am07G008840.1	90.526	190	18	0	1	190	89	278	8.08e-69	252
c491011_g1	Am07G008980.1	99.074	108	1	0	555	662	298	405	3.98e-51	195
c491011_g1	Am07G008960.1	93.519	108	7	0	555	662	337	444	4.04e-41	161
c491011_g1	Am06G021530.1	93.519	108	7	0	555	662	277	384	4.04e-41	161
c491011_g1	Am07G008840.1	90.179	112	10	1	552	662	273	384	4.06e-36	145
c492019_g1	Am01G009220.1	95.025	201	10	0	113	313	1145	1345	5.33e-88	316
c492019_g1	Am01G009220.1	100	32	0	0	409	440	1345	1376	9.92e-11	60.2
c492023_g1	Am01G009220.1	93.878	392	24	0	113	504	1145	1536	1.5e-170	592
c492024_g1	Am01G009220.1	100	515	0	0	1	515	297	811	0	952
c492024_g1	Am01G009220.1	99.746	394	1	0	511	904	1143	1536	0	723
c492027_g1	Am01G009220.1	100	637	0	0	1	637	297	933	0	1177
c492028_g1	Am01G009220.1	100	90	0	0	67	156	1256	1345	3.58e-43	167
c492028_g1	Am01G009220.1	97.222	72	2	0	1	72	1300	1371	7.85e-30	122
c492028_g1	Am01G009220.1	100	32	0	0	252	283	1345	1376	6.25e-11	60.2
c492029_g1	Am01G009220.1	94.118	510	27	1	1	510	1030	1536	0	773
c492030_g1	Am01G009220.1	93.939	198	12	0	149	346	1339	1536	8.16e-83	300
c492030_g1	Am01G009220.1	93.75	64	4	0	1	64	1282	1345	1.15e-21	97.1
c492033_g1	Am01G009220.1	100	281	0	0	67	347	1256	1536	4.98e-149	520
c492033_g1	Am01G009220.1	97.222	72	2	0	1	72	1300	1371	1.64e-29	122
c492036_g1	Am01G009220.1	94.118	510	27	1	1	510	1030	1536	0	773
c492038_g1	Am01G009220.1	99.412	510	0	1	1	510	1030	1536	0	922
c492041_g1	Am01G009220.1	93.878	392	24	0	113	504	1145	1536	1.77e-170	592
c492352_g1	Am07G008840.1	99.167	120	1	0	1	120	1280	1399	5.35e-58	217
c492352_g1	Am07G008960.1	99.167	120	1	0	1	120	1340	1459	5.35e-58	217
c492352_g1	Am06G021530.1	91.667	120	10	0	1	120	1280	1399	5.47e-43	167
c492352_g1	Am01G011840.1	79.661	118	20	4	3	118	925	1040	2.04e-17	82.4
c492354_g1	Am06G021520.1	99.823	1130	2	0	95	1224	1	1130	0	2076
c492354_g1	Am07G008960.1	86.392	1139	148	6	88	1224	54	1187	0	1238
c492354_g1	Am07G008840.1	85.446	1120	158	4	106	1224	12	1127	0	1160
c492354_g1	Am07G008980.1	84.912	1140	167	4	86	1224	13	1148	0	1147
c492354_g1	Am06G021530.1	84.854	1129	166	3	95	1222	1	1125	0	1133
c492354_g1	Am06G021560.1	82.315	1080	180	9	152	1224	46	1121	0	926
c492354_g1	Am01G011840.1	75.379	264	58	6	514	773	59	319	1.36e-28	121
c492355_g1	Am06G021520.1	99.842	1263	2	0	148	1410	1	1263	0	2322
c492355_g1	Am07G008960.1	86.378	1270	166	6	143	1410	56	1320	0	1380
c492355_g1	Am07G008840.1	85.555	1253	176	4	159	1410	12	1260	0	1306
c492355_g1	Am06G021530.1	84.889	1264	186	3	148	1410	1	1260	0	1271
c492355_g1	Am07G008980.1	84.791	1269	188	4	143	1410	17	1281	0	1269
c492355_g1	Am06G021560.1	82.338	1189	193	14	205	1383	46	1227	0	1016
c492355_g1	Am06G013610.1	77.129	1198	262	9	201	1389	45	1239	0	684
c492355_g1	Am01G011840.1	70.65	862	218	30	567	1410	59	903	1.13e-39	158
c492356_g1	Am07G008840.1	99.167	120	1	0	1	120	1280	1399	8.28e-58	217
c492356_g1	Am07G008960.1	99.167	120	1	0	1	120	1340	1459	8.28e-58	217
c492356_g1	Am06G021530.1	91.667	120	10	0	1	120	1280	1399	8.46e-43	167
c492356_g1	Am01G011840.1	79.661	118	20	4	3	118	925	1040	3.15e-17	82.4
c492357_g1	Am06G021520.1	98.932	281	3	0	148	428	1	281	4.36e-144	503
c492357_g1	Am06G021560.1	83.256	215	32	4	205	417	46	258	2.98e-51	195
c492755_g1	Am06G010450.1	100	120	0	0	141	260	1285	1404	1.35e-59	222
c492755_g1	Am06G010450.1	99.138	116	1	0	379	494	1404	1519	1.05e-55	209
c494871_g1	Am07G008890.1	92.444	225	11	5	354	575	1249	1470	8.66e-88	316
c494871_g1	Am02G011380.1	92.377	223	15	2	354	575	1249	1470	8.66e-88	316
c494871_g1	Am05G004640.1	79.897	194	31	8	371	560	1278	1467	2.6e-33	135
c494872_g1	Am07G008890.1	100	125	0	0	385	509	1249	1373	4.55e-62	231
c494872_g1	Am02G011380.1	93.846	130	3	3	730	856	1343	1470	7.72e-50	191
c494872_g1	Am02G011380.1	85.714	126	16	2	385	509	1249	1373	4.75e-32	132
c494872_g1	Am05G004610.1	88.889	54	3	2	730	781	1349	1401	1.76e-11	63.9
c494873_g1	Am07G008890.1	100	125	0	0	354	478	1249	1373	4.4e-62	231
c494873_g1	Am02G011380.1	93.846	130	3	3	699	825	1343	1470	7.48e-50	191
c494873_g1	Am02G011380.1	85.714	126	16	2	354	478	1249	1373	4.6e-32	132
c494873_g1	Am05G004610.1	88.889	54	3	2	699	750	1349	1401	1.7e-11	63.9
c494875_g1	Am07G008890.1	92.444	225	11	5	385	606	1249	1470	9.05e-88	316
c494875_g1	Am02G011380.1	92.377	223	15	2	385	606	1249	1470	9.05e-88	316
c494875_g1	Am05G004640.1	79.897	194	31	8	402	591	1278	1467	2.72e-33	135
c494876_g1	Am07G008890.1	100	125	0	0	74	198	1249	1373	3.07e-62	231
c494876_g1	Am07G008890.1	97.468	79	1	1	1	79	1069	1146	8.92e-33	134
c494876_g1	Am02G011380.1	93.846	130	3	3	419	545	1343	1470	5.22e-50	191
c494876_g1	Am02G011380.1	85.714	126	16	2	74	198	1249	1373	3.21e-32	132
c494876_g1	Am05G004610.1	88.889	54	3	2	419	470	1349	1401	1.19e-11	63.9
c494877_g1	Am02G011380.1	100	112	0	0	1	112	1262	1373	3.13e-55	207
c494877_g1	Am07G008890.1	87.273	110	14	0	3	112	1264	1373	9.03e-31	126
c494878_g1	Am05G004610.1	99.605	253	1	0	1	253	1149	1401	5.26e-132	462
c494878_g1	Am05G004840.1	87.261	314	36	4	1	312	1146	1457	9.18e-100	355
c494878_g1	Am01G002720.1	87.179	312	40	0	2	313	1150	1461	9.18e-100	355
c494878_g1	Am05G004640.1	85.67	321	36	6	1	313	1149	1467	5.56e-92	329
c494878_g1	Am02G011380.1	82.927	328	56	0	1	328	1143	1470	5.64e-82	296
c498610_g1	Am03G011890.1	97.059	68	2	0	6	73	1233	1300	1.18e-27	115
c498894_g1	Am01G038810.1	100	126	0	0	1122	1247	419	294	1.61e-62	233
c499100_g1	Am02G009750.1	99.383	324	2	0	136	459	954	1277	1.4e-169	588
c499100_g1	Am02G009750.1	98.592	142	2	0	455	596	1050	1191	2.09e-68	252
c499100_g1	Am02G009750.1	99.27	137	1	0	1	137	604	740	2.7e-67	248
c500631_g1	Am01G026270.1	100	193	0	0	805	997	1	193	7.42e-100	357
c500682_g1	Am01G026300.1	89.231	65	7	0	1	65	1353	1417	1.24e-17	82.4
c501558_g1	Am09G008050.1	90	90	9	0	59	148	1135	1224	4.43e-28	117
c501559_g1	Am09G008050.1	88.889	90	10	0	42	131	1135	1224	1.95e-26	111
c502337_g1	Am05G013550.1	100	227	0	0	1	227	1325	1551	5.8e-119	420
c502338_g1	Am05G013550.1	100	227	0	0	1	227	1325	1551	4.53e-119	420
c502971_g1	Am01G009200.1	94.309	123	5	2	317	438	356	477	4.97e-49	187
c502973_g1	Am01G009200.1	99.573	468	2	0	77	544	1	468	0	854
c502976_g1	Am01G009200.1	94.309	123	5	2	73	194	356	477	2.46e-49	187
c507367_g1	Am01G000070.1	99.624	266	1	0	466	731	457	192	6.49e-139	486
c507367_g1	Am01G000070.1	99.5	200	1	0	238	437	655	456	3.17e-102	364
c507371_g1	Am01G011840.1	99.438	178	1	0	70	247	555	378	5.61e-90	324
c507371_g1	Am01G011840.1	98.649	74	1	0	1	74	555	482	3.65e-32	132
c507372_g1	Am01G011840.1	98.649	74	1	0	70	143	555	482	9.36e-33	132
c507372_g1	Am01G011840.1	98.649	74	1	0	1	74	555	482	9.36e-33	132
c507372_g1	Am01G011840.1	100	70	0	0	139	208	555	486	3.36e-32	130
c507373_g1	Am01G011840.1	99.438	178	1	0	70	247	555	378	2.19e-90	324
c507373_g1	Am01G011840.1	98.649	74	1	0	1	74	555	482	1.42e-32	132
c508766_g1	Am05G008090.1	100	119	0	0	1	119	196	314	4.02e-59	220
c508767_g1	Am05G008090.1	97.98	99	1	1	189	286	1	99	3.65e-44	171
c508767_g1	Am05G008090.1	95.745	94	3	1	275	368	1	93	4.76e-38	150
c508774_g1	Am05G008090.1	98.624	218	2	1	16	233	1	217	9.41e-109	385
c508774_g1	Am05G008090.1	96.825	63	1	1	221	283	156	217	2.95e-24	104
c508783_g1	Am05G008090.1	97.794	136	1	2	65	200	84	217	3.18e-63	233
c508783_g1	Am05G008090.1	96.825	63	1	1	188	250	156	217	2.6e-24	104
c508793_g1	Am05G008090.1	100	119	0	0	1	119	196	314	5.79e-59	220
c510153_g1	Am02G010620.1	98.795	83	1	0	448	530	1068	1150	2.82e-37	148
c510153_g1	Am02G010620.1	100	70	0	0	528	597	1377	1446	1.02e-31	130
c510153_g1	Am02G010620.1	93.75	64	4	0	1	64	916	979	1.04e-21	97.1
c510153_g1	Am02G010620.1	100	49	0	0	400	448	977	1025	4.83e-20	91.6
c510156_g1	Am05G004640.1	97.561	123	2	1	111	233	1066	1187	4.75e-56	209
c510156_g1	Am05G004610.1	94.545	110	6	0	113	222	1067	1176	2.24e-44	171
c510156_g1	Am05G004610.1	93.269	104	7	0	12	115	876	979	2.26e-39	154
c510156_g1	Am01G002720.1	91.597	119	10	0	113	231	1067	1185	1.04e-42	165
c510156_g1	Am05G004840.1	89.744	117	11	1	111	227	1063	1178	1.05e-37	148
c510160_g1	Am02G010620.1	98.958	96	1	0	400	495	977	1072	2.79e-44	172
c510160_g1	Am02G010620.1	98.78	82	1	0	832	913	1069	1150	1.69e-36	147
c510160_g1	Am02G010620.1	100	70	0	0	911	980	1377	1446	1.7e-31	130
c510160_g1	Am02G010620.1	93.75	64	4	0	1	64	916	979	1.73e-21	97.1
c510161_g1	Am05G004640.1	97.541	122	3	0	236	357	1066	1187	7.5e-56	209
c510161_g1	Am05G004610.1	94.595	111	6	0	236	346	1066	1176	9.84e-45	172
c510161_g1	Am01G002720.1	91.667	120	10	0	236	355	1066	1185	4.58e-43	167
c510161_g1	Am05G004840.1	89.655	116	12	0	236	351	1063	1178	1.66e-37	148
c510162_g1	Am05G004610.1	93.204	103	7	0	12	114	876	978	1.29e-38	152
c510162_g1	Am05G004640.1	94.444	90	5	0	268	357	978	1067	1.01e-34	139
c510162_g1	Am05G004840.1	93.333	90	6	0	268	357	975	1064	4.68e-33	134
c511276_g1	Am06G021540.1	99.187	246	2	0	1	246	1339	1584	3.46e-126	444
c511282_g1	Am06G021540.1	99.187	246	2	0	1	246	1339	1584	4.2e-126	444
c511532_g1	Am02G035300.1	98.851	87	1	0	1	87	1417	1503	1.56e-39	156
c511533_g1	Am02G035300.1	99.123	456	4	0	302	757	1	456	0	821
c511546_g1	Am02G035300.1	100	121	0	0	117	237	677	797	1.73e-60	224
c511547_g1	Am02G035300.1	99.373	797	5	0	302	1098	1	797	0	1445
c512451_g1	Am05G004610.1	94.872	117	6	0	1	117	826	710	5.05e-48	183
c512451_g1	Am05G004640.1	94.017	117	7	0	1	117	826	710	2.35e-46	178
c512451_g1	Am05G004840.1	93.162	117	8	0	1	117	823	707	1.09e-44	172
c513165_g1	Am06G012980.1	100	134	0	0	87	220	582	715	9.47e-68	248
c513165_g1	Am06G012980.1	100	92	0	0	1	92	649	740	2.11e-44	171
c513167_g1	Am06G012980.1	87.302	189	2	1	53	219	999	811	3.48e-52	196
c513167_g1	Am06G012980.1	100	61	0	0	1	61	1026	1086	3.6e-27	113
c514249_g1	Am07G001670.1	99.083	109	1	0	1	109	841	949	4.25e-52	196
c514250_g1	Am07G001670.1	99.091	110	1	0	173	282	948	1057	1.28e-52	198
c514251_g1	Am07G001670.1	99.091	110	1	0	373	482	948	1057	2.23e-52	198
c514251_g1	Am07G001670.1	99.083	109	1	0	1	109	841	949	8.02e-52	196
c516247_g1	Am07G001700.1	98.089	157	3	0	74	230	1559	1403	1.64e-75	274
c516247_g1	Am07G001700.1	98.649	74	1	0	1	74	1532	1605	1.04e-32	132
c516247_g1	Am07G001710.1	95.484	155	7	0	76	230	1560	1406	9.93e-68	248
c516247_g1	Am07G001720.1	89.381	113	11	1	83	195	1403	1292	1.73e-35	141
c516772_g1	Am09G005280.1	100	172	0	0	48	219	1746	1575	5e-88	318
c516772_g1	Am09G005280.1	100	166	0	0	787	952	1442	1277	1.08e-84	307
c516772_g1	Am09G005280.1	97.203	143	3	1	283	425	1584	1443	1.11e-64	241
c516772_g1	Am09G005280.1	100	103	0	0	1259	1361	1246	1144	1.14e-49	191
c516772_g1	Am09G005280.1	100	38	0	0	1025	1062	1281	1244	1.55e-13	71.3
c516773_g1	Am09G005280.1	99.482	193	1	0	249	441	1635	1443	4.99e-98	351
c516773_g1	Am09G005280.1	100	166	0	0	803	968	1442	1277	1.09e-84	307
c516773_g1	Am09G005280.1	99.367	158	0	1	2	158	1786	1629	5.13e-78	285
c516773_g1	Am09G005280.1	100	103	0	0	1275	1377	1246	1144	1.15e-49	191
c516773_g1	Am09G005280.1	100	38	0	0	1041	1078	1281	1244	1.56e-13	71.3
c516774_g1	Am09G005280.1	100	172	0	0	48	219	1746	1575	4.3e-88	318
c516774_g1	Am09G005280.1	100	166	0	0	787	952	1442	1277	9.31e-85	307
c516774_g1	Am09G005280.1	100	138	0	0	1025	1162	1281	1144	3.42e-69	255
c516774_g1	Am09G005280.1	97.203	143	3	1	283	425	1584	1443	9.58e-65	241
c516775_g1	Am09G005280.1	100	166	0	0	763	928	1442	1277	7.14e-85	307
c516775_g1	Am09G005280.1	99.367	158	0	1	2	158	1786	1629	3.34e-78	285
c516775_g1	Am09G005280.1	97.203	143	3	1	373	515	1584	1443	7.34e-65	241
c516775_g1	Am09G005280.1	100	61	0	0	249	309	1635	1575	1.67e-26	113
c516776_g1	Am09G005280.1	100	166	0	0	883	1048	1442	1277	1.16e-84	307
c516776_g1	Am09G005280.1	97.203	143	3	1	379	521	1584	1443	1.19e-64	241
c516776_g1	Am09G005280.1	99.153	118	0	1	48	164	1746	1629	9.32e-56	211
c516776_g1	Am09G005280.1	100	103	0	0	1355	1457	1246	1144	1.21e-49	191
c516776_g1	Am09G005280.1	100	61	0	0	255	315	1635	1575	2.7e-26	113
c516776_g1	Am09G005280.1	100	38	0	0	1121	1158	1281	1244	1.65e-13	71.3
c516777_g1	Am09G005280.1	100	166	0	0	883	1048	1442	1277	1e-84	307
c516777_g1	Am09G005280.1	100	138	0	0	1121	1258	1281	1144	3.69e-69	255
c516777_g1	Am09G005280.1	97.203	143	3	1	379	521	1584	1443	1.03e-64	241
c516777_g1	Am09G005280.1	99.153	118	0	1	48	164	1746	1629	8.1e-56	211
c516777_g1	Am09G005280.1	100	61	0	0	255	315	1635	1575	2.35e-26	113
c516778_g1	Am09G005280.1	99.709	344	1	0	2	345	1786	1443	0	630
c516778_g1	Am09G005280.1	100	166	0	0	707	872	1442	1277	8.7e-85	307
c516778_g1	Am09G005280.1	100	138	0	0	945	1082	1281	1144	3.2e-69	255
c516779_g1	Am09G005280.1	100	83	0	0	108	190	1359	1277	2.1e-39	154
c516780_g1	Am09G005280.1	99.709	344	1	0	2	345	1786	1443	0	630
c516780_g1	Am09G005280.1	100	166	0	0	707	872	1442	1277	1.02e-84	307
c516780_g1	Am09G005280.1	100	103	0	0	1179	1281	1246	1144	1.07e-49	191
c516780_g1	Am09G005280.1	100	38	0	0	945	982	1281	1244	1.46e-13	71.3
c520871_g1	Am03G028450.1	96	75	3	0	1	75	1663	1737	1.16e-29	122
c520877_g1	Am03G028450.1	96	75	3	0	1	75	1663	1737	1.9e-29	122
c520881_g1	Am03G028450.1	96	75	3	0	1	75	1663	1737	1.4e-29	122
c521675_g1	Am07G008890.1	100	109	0	0	701	809	1141	1249	3.05e-53	202
c521675_g1	Am07G008890.1	98.571	70	1	0	1	70	1075	1144	6.79e-30	124
c521675_g1	Am07G013640.1	94.495	109	6	0	701	809	1141	1249	3.09e-43	169
c521675_g1	Am05G004750.1	89.72	107	11	0	703	809	1146	1252	8.73e-34	137
c521675_g1	Am01G002730.1	86.869	99	13	0	711	809	1157	1255	5.29e-26	111
c521676_g1	Am07G008890.1	100	109	0	0	151	259	1141	1249	8.92e-54	202
c521676_g1	Am07G013640.1	94.495	109	6	0	151	259	1141	1249	9.04e-44	169
c521676_g1	Am05G004750.1	89.72	107	11	0	153	259	1146	1252	2.55e-34	137
c521676_g1	Am01G002730.1	86.869	99	13	0	161	259	1157	1255	1.55e-26	111
c522550_g1	Am05G023490.1	97.345	113	3	0	115	227	1361	1473	4.65e-51	193
c522550_g1	Am05G023490.1	96.97	66	2	0	1	66	1459	1524	1.34e-26	111
c522555_g1	Am05G023490.1	94.845	97	5	0	204	300	1385	1481	1.07e-38	152
c522556_g1	Am05G023490.1	91.558	154	10	1	179	332	1374	1524	2.07e-55	209
c522557_g1	Am05G010450.1	99.845	645	1	0	1	645	833	1477	0	1186
c522782_g1	Am01G009220.1	92.202	218	14	1	1	218	990	1204	5.48e-85	305
c522784_g1	Am01G009220.1	93.711	159	9	1	1	158	990	1148	2.86e-64	237
c522785_g1	Am01G009220.1	94.066	573	34	0	1	573	1095	523	0	870
c522785_g1	Am01G009220.1	91.587	523	44	0	1206	1728	523	1	0	723
c522785_g1	Am01G009220.1	91.379	116	10	0	2812	2927	1101	986	7.37e-40	159
c522786_g1	Am01G009220.1	94.066	573	34	0	1	573	1095	523	0	870
c522786_g1	Am01G009220.1	91.778	523	43	0	1271	1793	523	1	0	728
c522787_g1	Am01G009220.1	94.066	573	34	0	1	573	1095	523	0	870
c522788_g1	Am01G009220.1	92.968	1095	77	0	1	1095	1095	1	0	1596
c522788_g1	Am01G009220.1	91.379	116	10	0	2179	2294	1101	986	5.94e-40	159
c522789_g1	Am01G009220.1	100	357	0	0	1	357	357	1	0	660
c522790_g1	Am01G009220.1	92.678	956	69	1	1	956	1060	106	0	1376
c523432_g1	Am03G028480.1	100	37	0	0	178	214	266	302	7.67e-14	69.4
c525578_g1	Am05G000120.1	100	604	0	0	136	739	1506	903	0	1116
c525579_g1	Am05G000120.1	99.507	1014	5	0	1	1014	1014	1	0	1845
c525580_g1	Am05G000120.1	100	135	0	0	1	135	1038	904	1.38e-67	250
c525581_g1	Am05G000120.1	100	604	0	0	136	739	1506	903	0	1116
c526577_g1	Am03G036170.1	97.222	72	2	0	77	148	1199	1128	1.92e-29	122
c526590_g1	Am03G036170.1	93.75	64	4	0	1	64	1487	1424	4.29e-22	97.1
c529944_g1	Am05G025240.1	98.765	243	3	0	336	578	1	243	6.75e-123	433
c529946_g1	Am05G025240.1	98.246	57	1	0	371	427	60	116	5.68e-23	100
c530038_g1	Am09G010880.1	100	164	0	0	1	164	1367	1530	3.38e-84	303
c530038_g1	Am09G010880.1	100	164	0	0	198	361	1530	1367	3.38e-84	303
c530044_g1	Am09G010880.1	100	222	0	0	1	222	1227	1448	2.06e-116	411
c530044_g1	Am09G010880.1	99.401	167	0	1	216	382	1392	1227	1.29e-83	302
c537290_g1	Am09G003250.1	100	310	0	0	2	311	610	301	5.64e-165	573
c537290_g1	Am09G003250.1	99.585	241	0	1	609	848	305	65	2.15e-124	438
c537292_g1	Am09G003250.1	100	110	0	0	133	242	301	192	2.3e-54	204
c537293_g1	Am09G003250.1	99.582	239	1	0	209	447	303	65	3.99e-124	436
c537294_g1	Am09G003250.1	99.585	241	0	1	277	516	305	65	1.29e-124	438
c537493_g1	Am01G020940.1	100	204	0	0	1	204	325	122	1.07e-106	377
c539910_g1	Am02G011380.1	99.083	109	1	0	19	127	1141	1249	3.17e-52	196
c539910_g1	Am07G008890.1	92.661	109	8	0	19	127	1141	1249	1.49e-40	158
c539910_g1	Am07G013640.1	91.743	109	9	0	19	127	1141	1249	6.95e-39	152
c539912_g1	Am01G002730.1	99.55	222	1	0	674	895	1255	1476	2.77e-114	405
c539912_g1	Am01G002730.1	96.33	109	4	0	480	588	1147	1255	1.83e-46	180
c539912_g1	Am05G004750.1	90.09	222	22	0	674	895	1252	1473	2.91e-79	289
c539912_g1	Am05G004750.1	90.826	109	10	0	480	588	1144	1252	1.85e-36	147
c539913_g1	Am01G002730.1	98.113	106	2	0	144	249	1371	1476	1.53e-48	185
c539913_g1	Am05G004750.1	91.509	106	9	0	144	249	1368	1473	7.21e-37	147
c539914_g1	Am01G002730.1	98.485	330	5	0	480	809	1147	1476	1.1e-167	582
c539914_g1	Am05G004750.1	90.303	330	32	0	480	809	1144	1473	1.17e-122	433
c539914_g1	Am07G008890.1	80.126	317	55	7	482	794	1143	1455	1.64e-61	230
c539923_g1	Am02G011490.1	90.726	248	23	0	1	248	1244	1491	3.18e-92	331
c539924_g1	Am02G011490.1	90.726	248	23	0	1	248	1244	1491	1.48e-92	331
c539924_g1	Am02G011490.1	98.913	92	1	0	254	345	1445	1354	1.59e-42	165
c539937_g1	Am05G004640.1	95.918	49	2	0	155	203	1266	1314	3.35e-17	80.5
c539937_g1	Am01G002720.1	94.231	52	3	0	151	202	1256	1307	3.35e-17	80.5
c540230_g1	Am05G004640.1	100	36	0	0	1	36	1014	979	6.46e-13	67.6
c540230_g1	Am05G004840.1	100	36	0	0	1	36	1011	976	6.46e-13	67.6
c540230_g1	Am05G004610.1	97.059	34	1	0	3	36	1012	979	3.89e-10	58.4
c540232_g1	Am05G004840.1	98.333	120	2	0	1	120	1093	974	1.07e-55	211
c540232_g1	Am05G004640.1	95	120	6	0	1	120	1096	977	5e-49	189
c540232_g1	Am01G002720.1	92.5	120	9	0	1	120	1096	977	5.04e-44	172
c540232_g1	Am05G004610.1	90.833	120	11	0	1	120	1096	977	1.09e-40	161
c540275_g1	Am03G036170.1	100	72	0	0	1	72	1054	1125	3.31e-33	134
c540277_g1	Am03G036170.1	100	42	0	0	1	42	1084	1125	1.71e-16	78.7
c541988_g1	Am02G038230.1	99.412	851	5	0	382	1232	10	860	0	1544
c541988_g1	Am02G038230.1	100	476	0	0	1340	1815	859	1334	0	880
c541989_g1	Am02G038230.1	99.684	1584	5	0	382	1965	10	1593	0	2898
c543966_g1	Am06G021540.1	100	119	0	0	1	119	1042	1160	8.68e-59	220
c543976_g1	Am06G021540.1	100	119	0	0	1	119	1042	1160	2.07e-59	220
c545558_g1	Am03G011890.1	94.361	266	8	4	142	401	1611	1347	1.3e-113	401
c545558_g1	Am03G011860.1	86.59	261	28	3	142	396	1590	1331	1.77e-77	281
c545559_g1	Am03G011890.1	98.601	143	2	0	123	265	1489	1347	2.49e-69	254
c545559_g1	Am03G011890.1	96.377	138	4	1	1	137	1347	1484	5.42e-61	226
c545559_g1	Am03G011860.1	88.321	137	16	0	124	260	1467	1331	1.2e-42	165
c545559_g1	Am03G011860.1	90	120	12	0	6	125	1331	1450	7.22e-40	156
c546747_g1	Am04G025780.1	100	110	0	0	2	111	1028	919	2.06e-54	204
c546747_g1	Am04G025780.1	100	107	0	0	112	218	1028	922	9.57e-53	198
c546750_g1	Am04G025780.1	99.074	108	1	0	108	215	469	576	1.22e-51	195
c546751_g1	Am04G025780.1	100	50	0	0	40	89	1514	1563	4.35e-21	93.5
c546751_g1	Am04G025780.1	100	48	0	0	1	48	1404	1357	5.62e-20	89.8
c546755_g1	Am04G025780.1	100	159	0	0	58	216	1282	1124	1.18e-81	294
c546755_g1	Am04G025780.1	100	62	0	0	1	62	1282	1221	9.82e-28	115
c546756_g1	Am04G025780.1	100	58	0	0	16	73	1506	1563	4.56e-25	108
c546757_g1	Am04G025780.1	100	133	0	0	1	133	1431	1563	1.03e-66	246
c546761_g1	Am04G025780.1	99.231	260	2	0	245	504	868	609	4.85e-134	470
c546761_g1	Am04G025780.1	98.276	174	3	0	1	174	1036	863	1.45e-84	305
c548780_g1	Am06G021530.1	100	105	0	0	226	330	1557	1453	1.93e-51	195
c548780_g1	Am07G008840.1	93.333	105	7	0	226	330	1557	1453	9.12e-40	156
c548780_g1	Am07G008960.1	93.333	105	7	0	226	330	1617	1513	9.12e-40	156
c548782_g1	Am06G021530.1	100	105	0	0	133	237	1557	1453	1.36e-51	195
c548782_g1	Am07G008840.1	93.333	105	7	0	133	237	1557	1453	6.4e-40	156
c548782_g1	Am07G008960.1	93.333	105	7	0	133	237	1617	1513	6.4e-40	156
c548784_g1	Am07G008960.1	100	241	0	0	1	241	947	1187	9.56e-127	446
c548784_g1	Am07G008960.1	100	42	0	0	596	637	1186	1227	4.02e-16	78.7
c548784_g1	Am07G008840.1	98.755	241	3	0	1	241	887	1127	9.63e-122	429
c548784_g1	Am07G008840.1	100	42	0	0	596	637	1126	1167	4.02e-16	78.7
c548784_g1	Am07G008980.1	94.378	249	13	1	1	249	908	1155	2.73e-107	381
c548784_g1	Am06G021530.1	91.213	239	21	0	1	239	887	1125	1.3e-90	326
c548784_g1	Am06G021520.1	88.136	236	28	0	6	241	895	1130	2.85e-77	281
c548784_g1	Am06G021520.1	100	36	0	0	596	631	1129	1164	8.7e-13	67.6
c548784_g1	Am06G013610.1	100	30	0	0	602	631	1129	1158	1.88e-09	56.5
c548785_g1	Am06G021530.1	98.592	426	6	0	1	426	729	1154	0	754
c548785_g1	Am07G008960.1	92.723	426	31	0	1	426	789	1214	4.55e-178	616
c548785_g1	Am07G008840.1	92.488	426	32	0	1	426	729	1154	2.12e-176	610
c548785_g1	Am07G008980.1	91.784	426	35	0	1	426	750	1175	2.13e-171	593
c549596_g1	Am09G010880.1	99.524	210	1	0	38	247	487	696	2.82e-108	383
c549604_g1	Am09G010880.1	98.837	172	2	0	38	209	487	658	1.75e-85	307
c549604_g1	Am09G010880.1	100	46	0	0	202	247	717	672	8.9e-19	86.1
c549605_g1	Am09G010880.1	99.13	230	2	0	22	251	901	672	1.02e-117	414
c549605_g1	Am09G010880.1	96.97	33	0	1	1	33	893	924	2.55e-09	54.7
c550337_g1	Am06G010450.1	95.775	71	3	0	263	333	265	335	1.56e-27	115
c550337_g1	Am06G010440.1	94.444	72	4	0	262	333	225	296	2.02e-26	111
c550558_g1	Am06G010450.1	100	94	0	0	100	193	1100	1007	5.02e-45	174
[truncated: 1,296 more rows]
